# Supplementary material for: The Reporting Quality of Systematic Reviews and Meta-Analyses in Industrial and Organizational Psychology: A Systematic Review
Source: Front Psychol. 2017 Aug 22;8:1395. doi: 10.3389/fpsyg.2017.01395 (PMC5572251; doi:10.3389/fpsyg.2017.01395)
Supplement: Supplementary file 2 [file DataSheet1.XLSX]

## Sheet: Data extraction 1
Data extraction
ID	Author(s)	Title	Source	Publication year	APA journal	Study design	Topic	Primary studies included	Reporting guideline
1	Alarcon, G., Eschleman, K. J., & Bowling, N. A.	Relationships between personality variables and burnout: A meta-analysis	Work & Stress, 23 (3): 244-263	2009	No	Meta-analysis	Personality factors and burnout	121 samples	No
2	Allen, T. D., French, K. A., Dumani, S., & Shockley, K. M.	Meta-analysis of work- family conflict mean differences: Does national context matter?	Journal of Vocational Behavior, 90: 90-100	2015	No	Meta-analysis	Work-family conflict	53 samples from 18 studies	No
3	Allen, T. D., Johnson, R. C., Saboe, K. N., Cho, E., Dumani, S., & Evans, S.	Dispositional variables and work-family conflict: A meta-analysis.	Journal of Vocational Behavior, 80: 17-26.	2012	No	Meta-analysis	Work-family conflict	75 samples from 58 articles	No
4	Banks, G. C., Batchelor, J. H., Seers, A., O’Boyle, E. H., Pollack, J. M., & Gower, K.	What does team-member exchange bring to the party? A meta-analytic review of team and leader social exchange.	Journal of Organizational Behavior, 35: 273-295.	2014	No	Meta-analysis	Team and leader social exchange	33 studies	No
5	Bauer, K. N., Orvis, K. A., Ely, K., & Surface, E. A.	Re-examination of motivation in	Journal of Business and Psychology, 31: 33-50.	2016	No	Meta-analysis	Motivation, learning and training	120 studies, 136 samples	No
6	Berry, C. M., Clark, M. A., & McClure, T. K.	Racial/Ethnic differences in the criterion-related validity of cognitive ability tests: A qualitative and quantitative review.	Journal of applied psychology, 96(5): 881-906.	2011	Yes	Meta-analysis	Cognitive ability tests	166 studies	No
7	Beus, J. M., & Dhanani, L. Y., McCord, M. A.	A meta-analysis of personality and workplace safety: Addressing unanswered questions.	Journal of Applied Psychology, 100(2): 481-498.	2015	Yes	Meta-analysis	Personality and workplace safety.	69 studies	No
8	Bing, M. N., Davison, H. K., Minor, I., Novicevic, M. M., & Frink, D. D.	The prediction of task and contextual performance by political skill: A meta-analysis and moderator test.	Journal of Vocational Behavior 79: 563-577.	2011	No	Meta-analysis	Political skill and performance	22 studies	No
9	Bouckenooghe, D., Schwarz, G. M., & Minbashian, A.	Herscovitch and Meyer’s Three-Component model of commitment to change: Meta-analytic findings.	European Journal of Work and Organizational Psychology, 24(4): 578-595.	2015	No	Meta-analysis	Commitment to change	17 studies	No
10	Bowling, N. A., Alarcon, G. M., Bragg, C. B., & Hartman, M. J.	A meta-analytic examination of the potential correlates and consequences of workload.	Work & Stress, 29(2): 95-113.	2015	No	Meta-analysis	Workload	336 samples	No
11	Bowling, N. A., Eschleman, K. J., & Wang, Q.	A meta-analytic examination of the relationship between job satisfaction and subjective well-being.	Journal of Occupational and Organizational Psychology, 83: 915-934.	2010	No	Meta-analysis	Job satisfaction and subjective well-being	223 samples	No
12	Bubany, S. T., & Hansen, J. C.	Birth cohort change in the vocational interests of female and male college students.	Journal of Vocational Behavior, 78: 59-67.	2011	No	Meta-analysis	Birth cohort and vocational interests	18 studies	No
13	Butts, M. M., Casper, W. J., & Yang, T. S.	How important are work-family support policies? A meta-analytic investigation of their effects on employee outcomes.	Journal of Applied Psychology, 98(1): 1-25.	2013	Yes	Meta-analysis	Work-family support policies	57 studies, 61 samples	No
14	Carpeter, N. C., Berry, C. M., & Houston, L.	A meta-analytic comparison of self- reported and other-reported organizational citizenship behaviour.	Journal of Organizational Behavior, 35: 547-574.	2014	No	Meta-analysis	Organizational citizenship behaviour.	42 studies, 44 samples	No
15	Chiaburu, D. S., & Oh, I.	The five-factor model of personality traits and organizational citizenship behaviors: A meta-analysis.	Journal of Applied Psychology, 96(6): 1140-1166.	2011	Yes	Meta-analysis	The five factor model of personality traits and organizational citizenship behaviors	77 studies, 87 samples	No
16	Christian, M. S., Bradley, J. C., Wallace, J. C., & Burke, M. J.	Workplace safety: A meta-analysis of the roles of person and situation factors.	Journal of Applied Psychology, 94(5): 1103-1127.	2009	Yes	Meta-analysis	Workplace safety	90 studies	No
17	Christian, M. S., Garza, A. S., Slaughter, J. E.	Work engagement: A quantitative review and test of its relations with task and contextual performance.	Personnel Psychology, 64: 89-136.	2011	No	Meta-analysis	Work engagement	91 studies	No
18	Clarke, S.	Safety leadership: A meta-analytic review of transformational and transactional leadership styles as antecedents of safety behaviours.	Journal of Occupational and Organizational Psychology, 86: 22-49.	2013	No	Meta-analysis	Safety leadership	103 studies, 114 samples	No
19	Colquitt, J. A., Scott, B. A., Rodell, J. B., Long, D. M., Zapata, C. P., & Conlon, D. E.	Justice at the millennium, a decade later: A meta-analytic test of social exchange and affect-based perspectives.	Journal of Applied Psychology, 98(2): 199-236.	2013	Yes	Meta-analysis	Justice and social exchange	493 samples	No
20	Courtright, S. H., McCormick, Postlethwaite, B. E., Reeves, C. J., & Mount, M. K.	A meta-analysis of sex differences in physical ability: Revised estimates and strategies for reducing differences in selection contexts.	Journal of Applied Psychology, 98(4): 623-641.	2013	Yes	Meta-analysis	Sex differences and physical ability	113 studies, 140 samples	No
21	Crook, T. R., Todd, S. Y., Combs, J. G., Woehr, D. J., & Ketchen, D. J.	Does human capital matter? A meta-analysis of the relationship between human capital and firm performance.	Journal of Applied Psychology, 96(3): 443-456.	2011	Yes	Meta-analysis	Human capital and firm performance	66 studies, 68 samples	No
22	DeChurch, L. A., & Mesmer-Magnus, J. R.	The cognitive underpinnings of effective teamwork: A meta-analysis.	Journal of Applied Psychology, 95(1): 32-53.	2010	Yes	Meta-analysis	Effective teamwork	65 studies	No
23	Deligkaris, P., Panagopoulou, E., Montgomery, A. J., & Masoura, E.	Job burnout and cognitive functioning: A systematic review.	Work & Stress, 28(2): 107-123.	2014	No	Systematic review	Job burnout and cognitive functioning	15 studies	Yes, they used the PRISMA statement
24	Earnest, D. R., Allen, D. G., & Landis, R. S.	Mechanisms linking realistic job previews with turnover: A meta-analytic path analysis.	Personnel Psychology, 64: 865-897.	2011	No	Meta-analysis	Realistic job previews and turnover	52 studies	No
25	Eschleman, K. J., & Bowling, N. A.	A construct validation of the Neutral Objects Satisfaction Questionnaire (NOSQ).	Journal of Business and Psychology, 26: 501-515.	2011	No	Meta-analysis	NOSQ	18 studies	No
26	Ford, M. T., Matthews, R. A., Wooldridge, J. D., Mishra, V., Kakar, U. M., & Strahan, S. R.	How do occupational stressor-strain effects vary with time? A review and meta-analysis of the relevance of time lags in longitudinal studies.	Work & Stress, 28(1): 9-30.	2014	No	Meta-analysis	Occupational stressor-strain effects and time	68 samples	No
27	Fuller Jr., B., & Marler, L. E.	Change driven by nature: A meta-analytic review of the proactive personality literature.	Journal of Vocational Behavior, 75: 329-345.	2009	No	Meta-analysis	Proactive personality	107 studies	No
28	Ghosh, R.	Antecedents of mentoring support: A meta-analysis of individual, relational, and structural and organizational factors.	Journal of Vocational Behavior, 84: 367-384.	2014	No	Meta-analysis	Mentoring support	46 studies	No
29	Gonzalez-Mulé, E., & Mount, M. K.	A meta-analysis of the relationship between general mental ability and nontask performance.	Journal of Applied Psychology, 99(6): 1222-1243.	2014	Yes	Meta-analysis	General mental ability and nontask performance	35 samples and 43 samples	No
30	Grijalva, E., Harms, P. D., Newman, D. A., Gaddis, B. H., & Fraley, R. C.	Narcissism and leadership: A meta-analytic review of linear and nonlinear relationships.	Personnel Psychology, 68: 1-47.	2015	No	Meta-analysis	Narcissism and leadership	54 samples and 42 samples	No
31	Harari, M. B., Reaves, A. C., & Viswesvaran, C.	Creative and innovative performance: A meta-analysis of relationships with task, citizenship and counterproductive job performance dimensions.	European Journal of Work and Organizational Psychology, 1-17.	2016	No	Meta-analysis	Job performance	39 studies, 40 samples	No
32	Hartnell, C. A., Ou, A. Y., & Kinicki, A.	Organizational culture and organizational effectiveness: A meta-analytic investigation of the competing values framework’s theoretical suppositions.	Journal of Applied Psychology, 96(4): 677-694.	2011	Yes	Meta-analysis	Organizational culture and organizational effectiveness	84 studies, 94 samples	No
33	Heavey, A. L., & Holwerda, J. A., & Hausknecht, J. P.	Causes and consequences of collective turnover: A meta-analytic review.	Journal of Applied Psychology, 98(3): 412-453.	2013	Yes	Meta-analysis	Collective turnover	82 studies	No
34	Hershcovis, M. S., & Barling, J.	Comparing victim attributions and outcomes for workplace aggression and sexual harassment.	Journal of Applied Psychology, 95(5): 874-888.	2010	Yes	Meta-analysis	Victim attributions and workplace aggression and sexual harassment	112 studies, 134 samples	No
35	Hershcovis, M. S., & Barling, J.	Towards a multi-foci approach to workplace aggression: A meta-analytic review of outcomes from different perpetrators.	Journal of Organizational Behavior, 31: 24-44.	2010	No	Meta-analysis	Workplace aggression	66 samples	No
36	Hong, Y., Liao, H., Hu, J., & Jiang, K.	Missing link in the service profit chain: A meta- analytic review of the antecedents, consequences, and moderators of service climate.	Journal of Applied Psychology, 98(2): 237-267.	2013	Yes	Meta-analysis	Service profit chain	58 samples	No
37	Huang, J. L., Blume, B. D., Ford, J. K., & Baldwin, T. T.	A tale of two transfers: Disentangling maximum and typical transfer and their respective predictors.	Journal of Business and Psychology, 30: 709-732.	2015	No	Meta-analysis	Transfer of training	144 articles	No
38	Hülsheger, U. R., & Anderson, N.	Team-level predictors of innovation at work: A comprehensive meta-analysis spanning three decades of research.	Journal of Applied Psychology, 94(5): 1128-1145.	2009	Yes	Meta-analysis	Innovation at work	104 samples	No
39	Hülsheger, U. R., & Schewe, A. F.	On the costs and benefits of emotional labor: A meta- analysis of three decades of research.	Journal of Occupational Health Psychology, 16(3): 361- 389.	2011	Yes	Meta-analysis	Emotional labor	95 studies	No
40	Jiang, K., Liu, D., McKay, P. F., Lee, T. W., & Mitchell, T. R.	When and how is job embeddedness predictive of turnover? A meta-analytic investigation.	Journal of Applied Psychology, 97(5): 1077-1096.	2012	Yes	Meta-analysis	Job embeddedness and turnover	65 samples	No
41	Johns, G., & Miraglia, M.	The reliability, validity, and accuracy of self-reported absenteeism from work: A meta-analysis.	Journal of Occupational Health Psychology, 20(1): 1-14.	2015	Yes	Meta-analysis	Self-reported absenteeism from work	30 studies	No
42	Judge, T. A., Piccolo, R. F., Podsakoff, N. P., Shaw, J. C., & Rich, B. L.	The relationship between pay and job satisfaction: A meta-analysis of the literature.	Journal of Vocational Behavior, 77: 157-167.	2010	No	Meta-analysis	Pay and job satisfaction	93 samples	No
43	Kalinoski, Z. T., Steele-Johnson, D., Peyton, E. J., Leas, K. A., Steinke, J., & Bowling, N. A.	A meta-analytic evaluation of diversity training outcomes.	Journal of Organizational Behavior, 34: 1076-1104.	2013	No	Meta-analysis	Diversity training	65 studies	No
44	Kammeyer-Mueller, J. D., Judge, T. A., & Scott, B. A.	The role of core self-evaluations in the coping process.	Journal of Applied Psychology, 94(1): 177-195.	2009	Yes	Meta-analysis	Core self-evaluations in the coping process	100 samples, 81 studies	No
45	Kaplan, S., & Bradley, J. C., Luchman, J. N., & Haynes, D.	On the role of positive and negative affectivity in job performance: A meta-analytic investigation.	Journal of Applied Psychology, 94(1): 162-176.	2009	Yes	Meta-analysis	Affectivity and job performance	57 studies	No
46	Kish-Gephart, J. J., Harrison, D. A., & Treviño, L. K.	Bad apples, bad cases, and bad barrels: Meta-analytic evidence about sources of unethical decisions at work.	Journal of Applied Psychology, 95(1): 1-31.	2010	Yes	Meta-analysis	Unethical decisions at work	136 samples	No
47	Koch, A. J., & D’Mello, S. D.	A meta-analysis of gender stereotypes and bias in experimental simulations of employment decision making.	Journal of Applied Psychology, 100(1): 128-161.	2015	Yes	Meta-analysis	Gender stereotypes , bias and employment decision making	136 samples	No
48	Kooij, D. T. A. M., De Lange, A. H., Jansen, P. G. W., Kanfer, R., & Dikkers, J. S. E.	Age and work-related motives: Results of a meta-analysis.	Journal of Organizational Behavior, 32: 197-225.	2011	No	Meta-analysis	Age and work-related motives.	86 samples, 66 studies	No
49	Kossek, E. E., Pichler, S., Bodner, T., & Hammer, L. B.	Workplace social support and work- family conflict: A meta-analysis clarifying the influence of general and work-family-specific supervisor and organizational support.	Personnel Psychology, 64: 289-313.	2011	No	Meta-analysis	Workplace social support and work-family conflict	115 samples, 85 studies	No
50	Leitão, S., & Greiner, B. A.	Organisational safety climate and occupational accidents and injuries: An epidemiology-based systematic review.	Work & Stress, 30(1): 71-90.	2016	No	Systematic review	Organisational safety climate and occupational accidents and injuries	17 articles	No
51	Luchman, J. N., & González-Morales, M. G.	Demands, control, and support: A meta-analytic review of work characteristics interrelationships.	Journal of Occupational Health Psychology, 18(1): 37-52.	2013	Yes	Meta-analysis	Demands, control and support	106 studies	No
52	Marcus, J., & Le, H.	Interactive effects of levels of individualism-collectivism on cooperation: A meta-analysis.	Journal of Organizational Behavior, 34: 813-834.	2013	No	Meta-analysis	Individualism-collectivism and cooperation	201 studies, 221 samples	No
53	Marinova, S. V., Peng, C., Lorinkova, N., Van Dyne, L., Chiaburu, D.	Change-oriented behaviour: A meta-analysis of individual and job design predictors.	Journal of Vocational Behavior, 88: 104-120.	2015	No	Meta-analysis	Change-oriented behaviour	106 samples	No
54	Mathieu, J. E., D’Innocenzo, L., Kukenberger, M. R., Reilly, G.	Modeling reciprocal tem cohesion-performance relationships, as impacted by shared leadership and members’ competence.	Journal of Applied Psychology, 100(3): 713-734.	2015	Yes	Meta-analysis	Team cohesion-performance relationships	17 studies	No
55	Mesmer-Magnus, J. R., & DeChurch, L. A.	Information sharing and team performance: A meta-analysis.	Journal of Applied Psychology, 94(2): 535-546.	2009	Yes	Meta-analysis	Information sharing and team performance	72 studies	No
56	Meyer, R. D., Dalal, R. S., & Bonaccio, S.	A meta-analytic investigation into the moderating effects of situational strength on the conscientiousness-performance relationship.	Journal of Organizational Behavior, 20: 1077-1102.	2009	No	Meta-analysis	Situational strength and the conscientiousness-performance relationship.	114 studies	No
57	Michel, J. S., Clark, M. A., & Jaramillo, D.	The role of the Five Factor Model of personality in the perceptions of negative and positive forms of work-nonwork spillover: A meta-analytic review.	Journal of Vocational Behavior, 79: 191: 203.	2011	No	Meta-analysis	Work-nonwork spillover	66 studies, 72 samples	No
58	Michel, J. S., Mitchelson, J. K., Kotrba, L. M., LeBreton, J. M., & Baltes, B. B.	A comparative test of work-family conflict models and critical examination of work-family linkages.	Journal of Vocational Behavior, 74: 199-218.	2009	No	Meta-analysis	Work-family conflict models	211 studies, 263 samples	No
59	Moghimi, D., Zacher, H., Scheibe, S., & Van Yperen, N. W.	The selection, optimization, and compensation model in the work context: A systematic review and meta-analysis of two decades of research.	Journal of Organizational Behavior: 1-29.	2016	No	Systematic review and Meta-analysis	The selection, optimization and compensation model in the work context.	130 articles in the systematic review, 30 samples in the meta-analysis	No
60	Monteiro, S., Pinto, A. M., & Roberto, M. S.	Job demands, coping, and impacts of occupational stress among journalists: A systematic review.	European Journal of Work and Organizational Psychology: 1-22.	2015	No	Systematic review and Meta-analysis	Job demands, coping, impacts of occupational stress and journalists.	28 articles	No
61	Munyon, T. P., Summers, J. K., Thompson, K. M., & Ferris, G. R.	Political skill and work outcomes: A theoretical extension, meta-analytic investigation, and agenda for the future.	Personnel Psychology, 68: 143-184.	2015	No	Meta-analysis	Political skill and work outcomes	130 studies	No
62	Ng, T. W. H., & Feldman, D. C.	Ethical leadership: Meta-analytic evidence of criterion-related an incremental validity.	Journal of Applied Psychology, 100(3): 948-965.	2015	Yes	Meta-analysis	Ethical leadership	101 samples	No
63	Ng, T. W. H., & Feldman, D. C.	Human capital and objective indicators of career success: The mediating effects of cognitive ability and conscientiousness.	Journal of Occupational and Organizational Psychology, 83: 207-235.	2010	No	Meta-analysis	Human capital and career success	395 studies, 455 samples	No
64	Ng, T. W. H., & Feldman, D. C.	Employee voice behaviour: A meta-analytic test of the conservation of resources framework.	Journal of Organizational Behavior, 33: 216-234.	2012	No	Meta-analysis	Employee voice behaviour	55 articles	No
65	Ng, T. W. H., & Feldman, D. C.	Subjective career success: A meta-analytic review.	Journal of Vocational Behavior, 85: 169-179.	2014	No	Meta-analysis	Subjective career success	216 samples	No
66	Ng, T. W. H., & Feldman, D. C.	Employee age and health.	Journal of Vocational Behavior, 83: 336-345.	2013	No	Meta-analysis	Employee age and health	205 studies, 229 samples	No
67	Ng, T. W. H., & Feldman, D. C.	Affective organizational commitment and citizenship behaviour: Linear and non-linear moderating effects of organizational tenure.	Journal of Vocational Behavior, 79: 528-537.	2011	No	Meta-analysis	Affective organizational commitment and citizenship behaviour	57 articles, 64 studies	No
68	Ng, T. W. H., & Feldman, D. C.	The relationships of age with job attitudes: A meta-analysis.	Personnel Psychology, 63: 677-718.	2010	No	Meta-analysis	Age and job attitudes	802 articles	No
69	Ng, T. W. H. & Lam, S. S. K., & Feldman, D. C.	Organizational citizenship behaviour and counterproductive work behaviour: Do males and females differ?	Journal of Vocational Behavior, 93: 11-32.	2016	No	Meta-analysis	OCB and CWB	395 samples	No
70	Nixon, A. E., Mazzola, J. J., Bauer, J., Krueger, J. R., & Spector, P. E.	Can work make you sick? A meta-analysis of the relationships between job stressors and physical symptoms.	Work & Stress, 25(1): 1-22.	2011	No	Meta-analysis	Job stressors and physical symptoms.	79 studies	No
71	O’Boyle, E. H., & Forsyth, D. R.	A meta-analysis of the dark triad and work behaviour: A social exchange perspective.	Journal of Applied Psychology, 97(3): 557-579.	2012	Yes	Meta-analysis	The dark triad and work behaviour	245 samples	No
72	Oh, I., Guay, R. P., Kim, K., Harold, C. M., Lee, J., Heo, C., & Shin, K.	Fit happens globally: A meta-analytic comparison of the relationships of person-environment fit dimensions with work attitudes and performance across east Asia, Europe and North America.	Personnel Psychology, 67: 99-152.	2014	No	Meta-analysis	Person-environment fit	96 studies	No
73	Park, T., & Shaw, J. D.	Turnover rates and organizational performance: A meta-analysis.	Journal of Applied Psychology, 98(2): 268-309.	2013	Yes	Meta-analysis	Turnover rates and organizational performance	110 articles	No
74	Paustian-Underdahl, S. C., Walker, L. S., & Woehr, D. J.	Gender and perceptions of leadership effectiveness: A meta-analysis of contextual moderators.	Journal of Applied Psychology, 99(6): 1129-1145.	2014	Yes	Meta-analysis	Gender and leadership effectiveness	99 samples, 95 studies	No
75	Podsakoff, N. P., Whiting, S. W., & Podsakoff, P. M.	Individual- and organizational-level consequences of organizational citizenship behaviors: A meta-analysis.	Journal of Applied Psychology, 94(1): 122-141.	2009	Yes	Meta-analysis	Organizational citizenship behaviour.	168 samples	No
76	Purvanova, R. K., & Muros, J. P.	Gender differences in burnout: A meta-analysis.	Journal of Vocational Behavior, 77: 168-185.	2010	No	Meta-analysis	Gender differences in burnout	183 studies	No
77	Robbins, J. M., Ford, M. T., & Tetrick, L. E.	Perceived unfairness and employee health: A meta-analytic integration.	Journal of Applied Psychology, 97(2): 235-272.	2012	Yes	Meta-analysis	Perceived unfairness and employee health	83 studies	No
78	Robertson, I. T., Cooper, C. L., Sarkar, M., & Curran, T.	Resilience training in the workplace from 2003 to 2014: A systematic review.	Journal of Occupational and Organizational Psychology, 88: 533-562.	2015	No	Systematic review	Resilience training	14 studies	No
79	Rockstuhl, T., Dulebohn, J. H., Ang, S., & Shore, L. M.	Leader-Member Exchange (LMX) and culture: A meta-analysis of correlates of LMX across 23 countries.	Journal of Applied Psychology, 97(6): 1097-1130.	2012	Yes	Meta-analysis	Leader-Member Exchange and culture.	282 samples	No
80	Rupp, D. E., Shao, R., Jones, K. S., & Liao, H.	The utility of a multifoci approach to the study of organizational justice: A meta-analytic investigation into the consideration of normative rules, moral accountability, bandwidth-fidelity, and social exchange.	Organizational Behavior and Human Decision Processes, 123: 159-185.	2014	No	Meta-analysis	Organizational justice	530 papers	No
81	Salgado, J. F., & Táuriz, G.	The Five-Factor Model, forced-choice personality inventories and performance: A comprehensive meta-analysis of academic and occupational validity studies.	European Journal of Work and Organizational Psychology, 23(1): 3-30.	2014	No	Meta-analysis	FFM, forced-choice personality inventories and performance.	122 samples	Partial, they mention MARS, but not that they use MARS.
82	Seibert, S. E., Wang, G., & Courtright, S. H.	Antecedents and consequences of psychological and team empowerment in organizations: A meta-analytic review.	Journal of Applied Psychology, 96(5): 981-1003.	2011	Yes	Meta-analysis	Psychological and team empowerment	142 articles, 151 samples	No
83	Sin, H., Nahrgang, J. D., & Morgeson, F. P.	Understanding why they don’t see eye to eye: An examination of Leader-Member Exchange (LMX) agreement.	Journal of Applied Psychology, 94(4): 1048-1057.	2009	Yes	Meta-analysis	Leader-Member Exchange	64 samples	No
84	Sitzmann, T., & Yeo, G.	A meta-analytic investigation of the within-person self-efficacy domain: Is self-efficacy a product of past performance or a driver of future performance?	Personnel Psychology, 66: 531-568.	2013	No	Meta-analysis	Within-person self-efficacy	38 studies	No
85	Stajkovic, A. D., Lee, D., Greenwald, J. M., & Raffiee, J.	The role trait core confidence higher-order construct in self-regulation of performance and attitudes: Evidence from four studies.	Organizational Behavior and Humand Decision Processes, 128: 29-48.	2015	No	Meta-analysis	The role trait core confidence higher-order construct in self-regulation and performance and attitudes.	141 studies	Partial, they mention MARS, and use it in the reporting about the primary studies in the meta-analysis.
86	Swider, B. W., & Zimmerman, R. D.	Prior and future withdrawal and performance: A meta- analysis of their relations in panel studies.	Journal of Vocational Behavior, 84: 225-236.	2014	No	Meta-analysis	Withdrawal and performance.	25 studies	No
87	Swider, B. W., Zimmerman, R. D., Charlier, S. D., & Pierotti, A. J.	Deep-level and surface- level individual differences and applicant attraction to organizations: A meta-analysis.	Journal of Vocational Behavior, 88: 73-83.	2015	No	Meta-analysis	Deep-level and surface level individual differences and applicant attraction to organizations.	85 studies	No
88	Taylor, P. J., Russ-Eft, D. F., & Taylor, H.	Transfer of management training from alternative perspectives.	Journal of Applied Psychology, 94(1): 104-121.	2009	Yes	Meta-analysis	Transfer of training	107 studies	No
89	Thomas, J. P., Whitman, D. S., & Viswesvaran, C.	Employee proactivity in organizations: A comparative meta-analysis of emergent proactive constructs.	Journal of Occupational and Organizational Psychology, 83: 275-300.	2010	No	Meta-analysis	Employee proactivity	103 samples	No
90	Triana, M. C., Jayasinghe, M., & Pieper, J. R.	Perceived workplace racial discrimination and its correlates: A meta-analysis.	Journal of Organizational Behavior, 36: 491-513.	2015	No	Meta-analysis	Perceived workplace racial discrimination	79 effect sizes	No
91	Van Dijk, H., Van Engen, M. L., & Van Knippenberg, D.	Defying conventional wisdom: A meta-analytical examination of the differences between demographic and job-related diversity relationships with performance.	Organizational Behavior and Human Decision Processes, 119: 38-53.	2012	No	Meta-analysis	Differences between demographic and job-related diversity relationships with performance	146 studies	No
92	Van iddekinge, C. H., Roth, P. L., Raymark, P. H., & Odle-Dusseau, H. N.	The criterion- related validity of integrity tests: An updated meta-analysis.	Journal of Applied Psychology, 97(3): 499-530.	2012	Yes	Meta-analysis	Integrity tests	104 studies, 134 samples	No
93	Wang, G., Holmes, R. M., Oh, I., & Zhu, W.	Do CEOs matter to firm strategic actions and firm performance? A meta-analytic investigation based on upper echelons theory.	Personnel Psychology, 00: 1-88.	2016	No	Meta-analysis	Firm strategic actions and firm performance	308 studies	No
94	Whitman, D. S., Caleo, S., Carpenter, N. C., Horner, M. T., & Bernerth, J. B.	Fairness at the collective level: A meta-analytic examination of the consequences and boundary conditions of organizational justice climate.	Journal of Applied Psychology, 97(4): 776-791.	2012	Yes	Meta-analysis	Organizational justice climate	66 studies	No
95	Wilkin, C. L.	I can’t get no job satisfaction: Meta-analysis comparing permanent and contingent workers.	Journal of Organizational Behavior, 3: 47-64.	2013	No	Meta-analysis	Job satisfaction and permanent and contingent workers.	72 studies	No
96	Alarcon, G. M.	A meta-analysis of burnout with job demands, resources, and attitudes.	Journal of Vocational Behavior, 79: 549-562.	2011	No	Meta-analysis	Burnout	231 samples	No
97	Allen, T. D., Johnson, R. C., Kiburz, K. M., & Shockley, K. M.	Work-family conflict and flexible work arrangements: Deconstructing flexibility.	Personnel Psychology, 66: 345-376.	2013	No	Meta-analysis	Work-family conflict	58 articles, 61 samples	No
98	Amstad, F. T., Meier, L. L., Fasel, U., Elfering, A., & Semmer, N. K.	A meta-analysis of work-family conflict and various outcomes with a special emphasis on cross- domain versus matching-domain relations.	Journal of Occupational Health Psychology, 16(2): 151-169.	2011	Yes	Meta-analysis	Work-family conflict	98 articles	No
99	Barrick, M. R., Shaffer, J. A., & DeGrassi, S. W.	What you see may not be what you get: Relationships among self-presentation tactics and ratings of interview and job performance.	Journal of Applied Psychology, 94(6): 1394-1411.	2009	Yes	Meta-analysis	Self-presentation tactics and ratings of interview and job performance.		No
100	Berry, C. M., Carpenter, N. C., & Barratt, C. L.	Do other-reports of counterproductive work behaviour provide an incremental contribution over self-reports? A meta-analytic comparison.	Journal of Applied Psychology, 97(3): 613-636.	2012	Yes	Meta-analysis	Counterproductive work behaviour	50 samples	No
101	Berry, C. M., Lelchook, A. M., & Clark, M. A.	A meta-analysis of the interrelationships between employee lateness, absenteeism, and turnover: Implications for models of withdrawal behaviour.	Journal of Organizational Behavior, 33: 678- 699.	2012	No	Meta-analysis	Lateness, absenteeism and turnover	78 studies	No
102	Beus, J. M., Payne, S. C., Bergman, M. E., & Arthur, W.	Safety climate and injuries: An examination of theoretical and empirical relationships.	Journal of Applied Psychology, 95(4): 713-727.	2010	Yes	Meta-analysis	Safety climate and injuries	53 effect sizes	No
103	Boer, D., Deingert, A., Homan, A. C., & Voelpel, S. C.	Revisiting the mediating role of leader-member exchange in transformational leadership: The differential impact model.	European Journal of Work and Organizational Psychology: 1-17.	2016	No	Meta-analysis	Leader-member exchange in transformational leadership	132 studies	No
104	Bowling, N. A., Khazon, S., Meyer, R. D., & Burrus, C. J.	Situational strength as a moderator of the relationship between job satisfaction and job performance: A meta- analytic examination.	Journal of Business and Psychology, 30: 89-104.	2015	No	Meta-analysis	Situational strength	101 samples	No
105	Bowling, N. A., Eschleman, K. J., Wang, Q., Kirkendall, C., & Alarcon, G.	A meta- analysis of the predictors and consequences of organization-based self-esteem.	Journal of Occupational and Organizational Psychology, 83: 601-626.	2010	No	Meta-analysis	Organization-based self-esteem	57 samples and 101 samples	No
106	Burke, M. J., Salvador, R. O., Smith-Crowe, K., & Chan-Serafin, S.	The dread factor: How hazards and safety training influence learning and performance.	Journal of Applied Psychology, 96(1): 46-70.	2011	Yes	Meta-analysis	How hazards and safety training influence learning and performance.		No
107	Byron, K., Khazanchi, S., Nazarian, D.	The relationship between stressors and creativity: A meta-analysis examining competing theoretical models.	Journal of Applied Psychology, 95(1): 201-212.	2010	Yes	Meta-analysis	Stressors and creativity	76 studies	No
108	Cellar, D. F., Stuhlmacher, A. F., Young, S. K., Fisher, D. M., Adair, C. K., Haynes, S., et al.	Trait goal orientation, self-regulation, and performance: A meta-analysis.	Journal of Business and Psychology, 26: 467-483.	2011	No	Meta-analysis	Trait goal orientation, self-regulation and performance.	102 articles	No
109	Chiaburu, D. S., Peng, A. C., Oh, I., Banks, G. C., & Lomeli, L. C.	Antecedents and consequences of employee organizational cynicism: A meta-analysis.	Journal of Vocational Behavior: 181-197.	2013	No	Meta-analysis	Employee organizational cynicism.	34 samples, 32 studies	No
110	Christian, M. S., Edwards, B. D., & Bradley, J. C.	Situational judgment tests: Constructs assessed and a meta-analysis of their criterion-related validities.	Personnel Psychology, 63: 83-117.	2010	No	Meta-analysis	Situational judgment tests	136 samples	No
111	Clarke, S.	The effect of challenge and hindrance stressors on safety behaviour and safety outcomes: A meta-analysis.	Journal of Occupational Health Psychology, 17(4): 387-397.	2012	Yes	Meta-analysis	Safety behaviour and safety outcomes	45 studies	No
112	Clarke, S.	An integrative model of safety climate: Linking psychological climate and work attitudes to individual safety outcomes using meta-analysis.	Journal of Occupational and organizational Psychology, 83: 553-578.	2010	No	Meta-analysis	Safety climate	113 studies, 120 samples	No
113	Costanza, D. P., Badger, J. M., Fraser, R. L., Severt, J. B., & Gade, P. A.	Generational differences in work-related attitudes: A meta-analysis.	Journal of Business and Psychology, 27: 375-394.	2012	No	Meta-analysis	Generational differences in work-related attitudes	20 studies	No
114	Crawford, E. R., LePine, J. A., & Rich, B. L.	Linking job demands and resources to employee engagement and burnout: A theoretical extension and meta-analytic test.	Journal of Applied Psychology, 95(5): 834-848.	2010	Yes	Meta-analysis	Job demands, resources and employee engagement and burnout.	64 samples	No
115	Davis, M. A.	Understanding the relationship between mood and creativity: A meta- analysis.	Organizational Behavior and Human Decision Processes, 108: 25-38.	2009	No	Meta-analysis	Mood and creativity	72 studies	No
116	DeChurch, L. A., Mesmer-Magnus, J. R., & Doty, D.	Moving beyond relationship and task conflict: Toward a process-state perspective.	Journal of Applied Psychology, 98(4): 559-578.	2013	Yes	Meta-analysis	Relationship and task conflict	45 studies	No
117	De Wit, F. R. C., Greer, L. L., & Jehn, K. A.	The paradox of intragroup conflict: A meta-analysis.	Journal of Applied Psychology, 97(2): 360-390.	2012	Yes	Meta-analysis	Intragroup conflict	116 studies	No
118	Eatough, E. M., Chang, C., Miloslavic, S. A., & Johnson, R. E.	Relationships of role stressors with organizational citizenship behavior: A meta-analysis.	Journal of Applied Psychology, 96(3): 619-632.	2011	Yes	Meta-analysis	Role stressors and organizational citizenship behavior	42 studies	No
119	Ford, M. T., Cerasoli, C. P., Higgins, J. A., & Decesare, A. L. (2011).	Relationships between psychological, physical, and behavioural health and work performance: A review and meta-analysis.	Work & Stress, 25(3): 185-204.	2011	No	Meta-analysis	Health and work performance	111 samples	No
120	Freling, T. H., Vincent, L. H., & Henard, D. H.	When not to accentuate the positive: Re-examining valence effects in attribute framing.	Organizational Behavior and Human Decision Processes, 124: 95-109.	2014	No	Meta-analysis	Valence effects in attribute framing	107 articles	No
Number of articles in each journal:							JIF journal		APA journal:
Journal of Applied Psychology						43	4.13		Yes	48
Personnel Psychology						11	4.362		No	72
Journal of Organizational Behavior						12	3.607
Journal of Vocational Behavior						19	2.555
Journal of Occupational Health Psychology						5	2.679
Work & Stress						7	3.4
Organizational Behavior and Human Decision Processes						5	2.454
European Journal of Work and Organizational Psychology						5	2.3
Journal of Business and Psychology						6	2.694
Journal of Occupational and Organizational Psychology						7	3.139

## Sheet: General information
Data extraction
ID	Author(s)	Title	Source	Publication year	APA journal	Study design	Topic	Primary studies included	Reporting guideline
1	Alarcon, G., Eschleman, K. J., & Bowling, N. A.	Relationships between personality variables and burnout: A meta-analysis	Work & Stress, 23 (3): 244-263	2009	No	Meta-analysis	Personality factors and burnout	121 samples	No
2	Allen, T. D., French, K. A., Dumani, S., & Shockley, K. M.	Meta-analysis of work- family conflict mean differences: Does national context matter?	Journal of Vocational Behavior, 90: 90-100	2015	No	Meta-analysis	Work-family conflict	53 samples from 18 studies	No
3	Allen, T. D., Johnson, R. C., Saboe, K. N., Cho, E., Dumani, S., & Evans, S.	Dispositional variables and work-family conflict: A meta-analysis.	Journal of Vocational Behavior, 80: 17-26.	2012	No	Meta-analysis	Work-family conflict	75 samples from 58 articles	No
4	Banks, G. C., Batchelor, J. H., Seers, A., O’Boyle, E. H., Pollack, J. M., & Gower, K.	What does team-member exchange bring to the party? A meta-analytic review of team and leader social exchange.	Journal of Organizational Behavior, 35(2): 273-295.	2014	No	Meta-analysis	Team and leader social exchange	33 studies	No
5	Bauer, K. N., Orvis, K. A., Ely, K., & Surface, E. A.	Re-examination of motivation in	Journal of Business and Psychology, 31(1): 33-50.	2016	No	Meta-analysis	Motivation, learning and training	120 studies, 136 samples	No
6	Berry, C. M., Clark, M. A., & McClure, T. K.	Racial/Ethnic differences in the criterion-related validity of cognitive ability tests: A qualitative and quantitative review.	Journal of applied psychology, 96(5): 881-906.	2011	Yes	Meta-analysis	Cognitive ability tests	166 studies	No
7	Beus, J. M., & Dhanani, L. Y., McCord, M. A.	A meta-analysis of personality and workplace safety: Addressing unanswered questions.	Journal of Applied Psychology, 100(2): 481-498.	2015	Yes	Meta-analysis	Personality and workplace safety.	69 studies	No
8	Bing, M. N., Davison, H. K., Minor, I., Novicevic, M. M., & Frink, D. D.	The prediction of task and contextual performance by political skill: A meta-analysis and moderator test.	Journal of Vocational Behavior 79: 563-577.	2011	No	Meta-analysis	Political skill and performance	22 studies	No
9	Bouckenooghe, D., Schwarz, G. M., & Minbashian, A.	Herscovitch and Meyer’s Three-Component model of commitment to change: Meta-analytic findings.	European Journal of Work and Organizational Psychology, 24(4): 578-595.	2014	No	Meta-analysis	Commitment to change	17 studies	No	*This articles was published online October 2014, and published in the volume in 2015.
10	Bowling, N. A., Alarcon, G. M., Bragg, C. B., & Hartman, M. J.	A meta-analytic examination of the potential correlates and consequences of workload.	Work & Stress, 29(2): 95-113.	2015	No	Meta-analysis	Workload	336 samples	No
11	Bowling, N. A., Eschleman, K. J., & Wang, Q.	A meta-analytic examination of the relationship between job satisfaction and subjective well-being.	Journal of Occupational and Organizational Psychology, 83(4): 915-934.	2010	No	Meta-analysis	Job satisfaction and subjective well-being	223 samples	No
12	Bubany, S. T., & Hansen, J. C.	Birth cohort change in the vocational interests of female and male college students.	Journal of Vocational Behavior, 78: 59-67.	2011	No	Meta-analysis	Birth cohort and vocational interests	18 studies	No
13	Butts, M. M., Casper, W. J., & Yang, T. S.	How important are work-family support policies? A meta-analytic investigation of their effects on employee outcomes.	Journal of Applied Psychology, 98(1): 1-25.	2013	Yes	Meta-analysis	Work-family support policies	57 studies, 61 samples	No
14	Carpeter, N. C., Berry, C. M., & Houston, L.	A meta-analytic comparison of self- reported and other-reported organizational citizenship behaviour.	Journal of Organizational Behavior, 35(4): 547-574.	2014	No	Meta-analysis	Organizational citizenship behaviour.	42 studies, 44 samples	No
15	Chiaburu, D. S., & Oh, I.	The five-factor model of personality traits and organizational citizenship behaviors: A meta-analysis.	Journal of Applied Psychology, 96(6): 1140-1166.	2011	Yes	Meta-analysis	The five factor model of personality traits and organizational citizenship behaviors	77 studies, 87 samples	No
16	Christian, M. S., Bradley, J. C., Wallace, J. C., & Burke, M. J.	Workplace safety: A meta-analysis of the roles of person and situation factors.	Journal of Applied Psychology, 94(5): 1103-1127.	2009	Yes	Meta-analysis	Workplace safety	90 studies	No
17	Christian, M. S., Garza, A. S., Slaughter, J. E.	Work engagement: A quantitative review and test of its relations with task and contextual performance.	Personnel Psychology, 64(1): 89-136.	2011	No	Meta-analysis	Work engagement	91 studies	No
18	Clarke, S.	Safety leadership: A meta-analytic review of transformational and transactional leadership styles as antecedents of safety behaviours.	Journal of Occupational and Organizational Psychology, 86(1): 22-49.	2013	No	Meta-analysis	Safety leadership	103 studies, 114 samples	No
19	Colquitt, J. A., Scott, B. A., Rodell, J. B., Long, D. M., Zapata, C. P., & Conlon, D. E.	Justice at the millennium, a decade later: A meta-analytic test of social exchange and affect-based perspectives.	Journal of Applied Psychology, 98(2): 199-236.	2013	Yes	Meta-analysis	Justice and social exchange	493 samples	No
20	Courtright, S. H., McCormick, Postlethwaite, B. E., Reeves, C. J., & Mount, M. K.	A meta-analysis of sex differences in physical ability: Revised estimates and strategies for reducing differences in selection contexts.	Journal of Applied Psychology, 98(4): 623-641.	2013	Yes	Meta-analysis	Sex differences and physical ability	113 studies, 140 samples	No
21	Crook, T. R., Todd, S. Y., Combs, J. G., Woehr, D. J., & Ketchen, D. J.	Does human capital matter? A meta-analysis of the relationship between human capital and firm performance.	Journal of Applied Psychology, 96(3): 443-456.	2011	Yes	Meta-analysis	Human capital and firm performance	66 studies, 68 samples	No
22	DeChurch, L. A., & Mesmer-Magnus, J. R.	The cognitive underpinnings of effective teamwork: A meta-analysis.	Journal of Applied Psychology, 95(1): 32-53.	2010	Yes	Meta-analysis	Effective teamwork	65 studies	No
23	Deligkaris, P., Panagopoulou, E., Montgomery, A. J., & Masoura, E.	Job burnout and cognitive functioning: A systematic review.	Work & Stress, 28(2): 107-123.	2014	No	Systematic review	Job burnout and cognitive functioning	15 studies	Yes, they used the PRISMA statement
24	Earnest, D. R., Allen, D. G., & Landis, R. S.	Mechanisms linking realistic job previews with turnover: A meta-analytic path analysis.	Personnel Psychology, 64(4): 865-897.	2011	No	Meta-analysis	Realistic job previews and turnover	52 studies	No
25	Eschleman, K. J., & Bowling, N. A.	A construct validation of the Neutral Objects Satisfaction Questionnaire (NOSQ).	Journal of Business and Psychology, 26(4): 501-515.	2011	No	Meta-analysis	NOSQ	18 studies	No
26	Ford, M. T., Matthews, R. A., Wooldridge, J. D., Mishra, V., Kakar, U. M., & Strahan, S. R.	How do occupational stressor-strain effects vary with time? A review and meta-analysis of the relevance of time lags in longitudinal studies.	Work & Stress, 28(1): 9-30.	2014	No	Meta-analysis	Occupational stressor-strain effects and time	68 samples	No
27	Fuller Jr., B., & Marler, L. E.	Change driven by nature: A meta-analytic review of the proactive personality literature.	Journal of Vocational Behavior, 75: 329-345.	2009	No	Meta-analysis	Proactive personality	107 studies	No
28	Ghosh, R.	Antecedents of mentoring support: A meta-analysis of individual, relational, and structural and organizational factors.	Journal of Vocational Behavior, 84: 367-384.	2014	No	Meta-analysis	Mentoring support	46 studies	No
29	Gonzalez-Mulé, E., & Mount, M. K.	A meta-analysis of the relationship between general mental ability and nontask performance.	Journal of Applied Psychology, 99(6): 1222-1243.	2014	Yes	Meta-analysis	General mental ability and nontask performance	35 samples and 43 samples	No
30	Grijalva, E., Harms, P. D., Newman, D. A., Gaddis, B. H., & Fraley, R. C.	Narcissism and leadership: A meta-analytic review of linear and nonlinear relationships.	Personnel Psychology, 68(1): 1-47.	2015	No	Meta-analysis	Narcissism and leadership	54 samples and 42 samples	No
31	Harari, M. B., Reaves, A. C., & Viswesvaran, C.	Creative and innovative performance: A meta-analysis of relationships with task, citizenship and counterproductive job performance dimensions.	European Journal of Work and Organizational Psychology 25(4), 495-511	2016	No	Meta-analysis	Job performance	39 studies, 40 samples	No
32	Hartnell, C. A., Ou, A. Y., & Kinicki, A.	Organizational culture and organizational effectiveness: A meta-analytic investigation of the competing values framework’s theoretical suppositions.	Journal of Applied Psychology, 96(4): 677-694.	2011	Yes	Meta-analysis	Organizational culture and organizational effectiveness	84 studies, 94 samples	No
33	Heavey, A. L., & Holwerda, J. A., & Hausknecht, J. P.	Causes and consequences of collective turnover: A meta-analytic review.	Journal of Applied Psychology, 98(3): 412-453.	2013	Yes	Meta-analysis	Collective turnover	82 studies	No
34	Hershcovis, M. S., & Barling, J.	Comparing victim attributions and outcomes for workplace aggression and sexual harassment.	Journal of Applied Psychology, 95(5): 874-888.	2010	Yes	Meta-analysis	Victim attributions and workplace aggression and sexual harassment	112 studies, 134 samples	No
35	Hershcovis, M. S., & Barling, J.	Towards a multi-foci approach to workplace aggression: A meta-analytic review of outcomes from different perpetrators.	Journal of Organizational Behavior, 31(1): 24-44.	2010	No	Meta-analysis	Workplace aggression	66 samples	No
36	Hong, Y., Liao, H., Hu, J., & Jiang, K.	Missing link in the service profit chain: A meta- analytic review of the antecedents, consequences, and moderators of service climate.	Journal of Applied Psychology, 98(2): 237-267.	2013	Yes	Meta-analysis	Service profit chain	58 samples	No
37	Huang, J. L., Blume, B. D., Ford, J. K., & Baldwin, T. T.	A tale of two transfers: Disentangling maximum and typical transfer and their respective predictors.	Journal of Business and Psychology, 30(4): 709-732.	2015	No	Meta-analysis	Transfer of training	144 articles	No
38	Hülsheger, U. R., & Anderson, N.	Team-level predictors of innovation at work: A comprehensive meta-analysis spanning three decades of research.	Journal of Applied Psychology, 94(5): 1128-1145.	2009	Yes	Meta-analysis	Innovation at work	104 samples	No
39	Hülsheger, U. R., & Schewe, A. F.	On the costs and benefits of emotional labor: A meta- analysis of three decades of research.	Journal of Occupational Health Psychology, 16(3): 361- 389.	2011	Yes	Meta-analysis	Emotional labor	95 studies	No
40	Jiang, K., Liu, D., McKay, P. F., Lee, T. W., & Mitchell, T. R.	When and how is job embeddedness predictive of turnover? A meta-analytic investigation.	Journal of Applied Psychology, 97(5): 1077-1096.	2012	Yes	Meta-analysis	Job embeddedness and turnover	65 samples	No
41	Johns, G., & Miraglia, M.	The reliability, validity, and accuracy of self-reported absenteeism from work: A meta-analysis.	Journal of Occupational Health Psychology, 20(1): 1-14.	2015	Yes	Meta-analysis	Self-reported absenteeism from work	30 studies	No
42	Judge, T. A., Piccolo, R. F., Podsakoff, N. P., Shaw, J. C., & Rich, B. L.	The relationship between pay and job satisfaction: A meta-analysis of the literature.	Journal of Vocational Behavior, 77: 157-167.	2010	No	Meta-analysis	Pay and job satisfaction	93 samples	No
43	Kalinoski, Z. T., Steele-Johnson, D., Peyton, E. J., Leas, K. A., Steinke, J., & Bowling, N. A.	A meta-analytic evaluation of diversity training outcomes.	Journal of Organizational Behavior, 34(8): 1076-1104.	2013	No	Meta-analysis	Diversity training	65 studies	No
44	Kammeyer-Mueller, J. D., Judge, T. A., & Scott, B. A.	The role of core self-evaluations in the coping process.	Journal of Applied Psychology, 94(1): 177-195.	2009	Yes	Meta-analysis	Core self-evaluations in the coping process	100 samples, 81 studies	No
45	Kaplan, S., & Bradley, J. C., Luchman, J. N., & Haynes, D.	On the role of positive and negative affectivity in job performance: A meta-analytic investigation.	Journal of Applied Psychology, 94(1): 162-176.	2009	Yes	Meta-analysis	Affectivity and job performance	57 studies	No
46	Kish-Gephart, J. J., Harrison, D. A., & Treviño, L. K.	Bad apples, bad cases, and bad barrels: Meta-analytic evidence about sources of unethical decisions at work.	Journal of Applied Psychology, 95(1): 1-31.	2010	Yes	Meta-analysis	Unethical decisions at work	136 samples	No
47	Koch, A. J., & D’Mello, S. D.	A meta-analysis of gender stereotypes and bias in experimental simulations of employment decision making.	Journal of Applied Psychology, 100(1): 128-161.	2015	Yes	Meta-analysis	Gender stereotypes , bias and employment decision making	136 samples	No
48	Kooij, D. T. A. M., De Lange, A. H., Jansen, P. G. W., Kanfer, R., & Dikkers, J. S. E.	Age and work-related motives: Results of a meta-analysis.	Journal of Organizational Behavior, 32 (2): 197-225.	2011	No	Meta-analysis	Age and work-related motives.	86 samples, 66 studies	No
49	Kossek, E. E., Pichler, S., Bodner, T., & Hammer, L. B.	Workplace social support and work- family conflict: A meta-analysis clarifying the influence of general and work-family-specific supervisor and organizational support.	Personnel Psychology, 64(2): 289-313.	2011	No	Meta-analysis	Workplace social support and work-family conflict	115 samples, 85 studies	No
50	Leitão, S., & Greiner, B. A.	Organisational safety climate and occupational accidents and injuries: An epidemiology-based systematic review.	Work & Stress, 30(1): 71-90.	2016	No	Systematic review	Organisational safety climate and occupational accidents and injuries	17 articles	No
51	Luchman, J. N., & González-Morales, M. G.	Demands, control, and support: A meta-analytic review of work characteristics interrelationships.	Journal of Occupational Health Psychology, 18(1): 37-52.	2013	Yes	Meta-analysis	Demands, control and support	106 studies	No
52	Marcus, J., & Le, H.	Interactive effects of levels of individualism-collectivism on cooperation: A meta-analysis.	Journal of Organizational Behavior, 34(6): 813-834.	2013	No	Meta-analysis	Individualism-collectivism and cooperation	201 studies, 221 samples	No
53	Marinova, S. V., Peng, C., Lorinkova, N., Van Dyne, L., Chiaburu, D.	Change-oriented behaviour: A meta-analysis of individual and job design predictors.	Journal of Vocational Behavior, 88: 104-120.	2015	No	Meta-analysis	Change-oriented behaviour	106 samples	No
54	Mathieu, J. E., D’Innocenzo, L., Kukenberger, M. R., Reilly, G.	Modeling reciprocal tem cohesion-performance relationships, as impacted by shared leadership and members’ competence.	Journal of Applied Psychology, 100(3): 713-734.	2015	Yes	Meta-analysis	Team cohesion-performance relationships	17 studies	No
55	Mesmer-Magnus, J. R., & DeChurch, L. A.	Information sharing and team performance: A meta-analysis.	Journal of Applied Psychology, 94(2): 535-546.	2009	Yes	Meta-analysis	Information sharing and team performance	72 studies	No
56	Meyer, R. D., Dalal, R. S., & Bonaccio, S.	A meta-analytic investigation into the moderating effects of situational strength on the conscientiousness-performance relationship.	Journal of Organizational Behavior, 30(8): 1077-1102.	2009	No	Meta-analysis	Situational strength and the conscientiousness-performance relationship.	114 studies	No
57	Michel, J. S., Clark, M. A., & Jaramillo, D.	The role of the Five Factor Model of personality in the perceptions of negative and positive forms of work-nonwork spillover: A meta-analytic review.	Journal of Vocational Behavior, 79: 191: 203.	2011	No	Meta-analysis	Work-nonwork spillover	66 studies, 72 samples	No
58	Michel, J. S., Mitchelson, J. K., Kotrba, L. M., LeBreton, J. M., & Baltes, B. B.	A comparative test of work-family conflict models and critical examination of work-family linkages.	Journal of Vocational Behavior, 74: 199-218.	2009	No	Meta-analysis	Work-family conflict models	211 studies, 263 samples	No
59	Moghimi, D., Zacher, H., Scheibe, S., & Van Yperen, N. W.	The selection, optimization, and compensation model in the work context: A systematic review and meta-analysis of two decades of research.	Journal of Organizational Behavior, 37(1): 1-29.	2016	No	Systematic review and Meta-analysis	The selection, optimization and compensation model in the work context.	130 articles in the systematic review, 30 samples in the meta-analysis	No
60	Monteiro, S., Pinto, A. M., & Roberto, M. S.	Job demands, coping, and impacts of occupational stress among journalists: A systematic review.	European Journal of Work and Organizational Psychology 25(5): 751-772.	2015	No	Systematic review and Meta-analysis	Job demands, coping, impacts of occupational stress and journalists.	28 articles	No	*This articles was published online November 2015, and published in the volume in 2016.
61	Munyon, T. P., Summers, J. K., Thompson, K. M., & Ferris, G. R.	Political skill and work outcomes: A theoretical extension, meta-analytic investigation, and agenda for the future.	Personnel Psychology, 68(1): 143-184.	2015	No	Meta-analysis	Political skill and work outcomes	130 studies	No
62	Ng, T. W. H., & Feldman, D. C.	Ethical leadership: Meta-analytic evidence of criterion-related an incremental validity.	Journal of Applied Psychology, 100(3): 948-965.	2015	Yes	Meta-analysis	Ethical leadership	101 samples	No
63	Ng, T. W. H., & Feldman, D. C.	Human capital and objective indicators of career success: The mediating effects of cognitive ability and conscientiousness.	Journal of Occupational and Organizational Psychology, 83(1): 207-235.	2010	No	Meta-analysis	Human capital and career success	395 studies, 455 samples	No
64	Ng, T. W. H., & Feldman, D. C.	Employee voice behaviour: A meta-analytic test of the conservation of resources framework.	Journal of Organizational Behavior, 33 (2): 216-234.	2012	No	Meta-analysis	Employee voice behaviour	55 articles	No
65	Ng, T. W. H., & Feldman, D. C.	Subjective career success: A meta-analytic review.	Journal of Vocational Behavior, 85: 169-179.	2014	No	Meta-analysis	Subjective career success	216 samples	No
66	Ng, T. W. H., & Feldman, D. C.	Employee age and health.	Journal of Vocational Behavior, 83: 336-345.	2013	No	Meta-analysis	Employee age and health	205 studies, 229 samples	No
67	Ng, T. W. H., & Feldman, D. C.	Affective organizational commitment and citizenship behaviour: Linear and non-linear moderating effects of organizational tenure.	Journal of Vocational Behavior, 79: 528-537.	2011	No	Meta-analysis	Affective organizational commitment and citizenship behaviour	57 articles, 64 studies	No
68	Ng, T. W. H., & Feldman, D. C.	The relationships of age with job attitudes: A meta-analysis.	Personnel Psychology, 63(3): 677-718.	2010	No	Meta-analysis	Age and job attitudes	802 articles	No
69	Ng, T. W. H. & Lam, S. S. K., & Feldman, D. C.	Organizational citizenship behaviour and counterproductive work behaviour: Do males and females differ?	Journal of Vocational Behavior, 93: 11-32.	2016	No	Meta-analysis	OCB and CWB	395 samples	No
70	Nixon, A. E., Mazzola, J. J., Bauer, J., Krueger, J. R., & Spector, P. E.	Can work make you sick? A meta-analysis of the relationships between job stressors and physical symptoms.	Work & Stress, 25(1): 1-22.	2011	No	Meta-analysis	Job stressors and physical symptoms.	79 studies	No
71	O’Boyle, E. H., & Forsyth, D. R.	A meta-analysis of the dark triad and work behaviour: A social exchange perspective.	Journal of Applied Psychology, 97(3): 557-579.	2012	Yes	Meta-analysis	The dark triad and work behaviour	245 samples	No
72	Oh, I., Guay, R. P., Kim, K., Harold, C. M., Lee, J., Heo, C., & Shin, K.	Fit happens globally: A meta-analytic comparison of the relationships of person-environment fit dimensions with work attitudes and performance across east Asia, Europe and North America.	Personnel Psychology, 67: 99-152.	2014	No	Meta-analysis	Person-environment fit	96 studies	No
73	Park, T., & Shaw, J. D.	Turnover rates and organizational performance: A meta-analysis.	Journal of Applied Psychology, 98(2): 268-309.	2013	Yes	Meta-analysis	Turnover rates and organizational performance	110 articles	No
74	Paustian-Underdahl, S. C., Walker, L. S., & Woehr, D. J.	Gender and perceptions of leadership effectiveness: A meta-analysis of contextual moderators.	Journal of Applied Psychology, 99(6): 1129-1145.	2014	Yes	Meta-analysis	Gender and leadership effectiveness	99 samples, 95 studies	No
75	Podsakoff, N. P., Whiting, S. W., & Podsakoff, P. M.	Individual- and organizational-level consequences of organizational citizenship behaviors: A meta-analysis.	Journal of Applied Psychology, 94(1): 122-141.	2009	Yes	Meta-analysis	Organizational citizenship behaviour.	168 samples	No
76	Purvanova, R. K., & Muros, J. P.	Gender differences in burnout: A meta-analysis.	Journal of Vocational Behavior, 77: 168-185.	2010	No	Meta-analysis	Gender differences in burnout	183 studies	No
77	Robbins, J. M., Ford, M. T., & Tetrick, L. E.	Perceived unfairness and employee health: A meta-analytic integration.	Journal of Applied Psychology, 97(2): 235-272.	2012	Yes	Meta-analysis	Perceived unfairness and employee health	83 studies	No
78	Robertson, I. T., Cooper, C. L., Sarkar, M., & Curran, T.	Resilience training in the workplace from 2003 to 2014: A systematic review.	Journal of Occupational and Organizational Psychology, 88(3): 533-562.	2015	No	Systematic review	Resilience training	14 studies	No
79	Rockstuhl, T., Dulebohn, J. H., Ang, S., & Shore, L. M.	Leader-Member Exchange (LMX) and culture: A meta-analysis of correlates of LMX across 23 countries.	Journal of Applied Psychology, 97(6): 1097-1130.	2012	Yes	Meta-analysis	Leader-Member Exchange and culture.	282 samples	No
80	Rupp, D. E., Shao, R., Jones, K. S., & Liao, H.	The utility of a multifoci approach to the study of organizational justice: A meta-analytic investigation into the consideration of normative rules, moral accountability, bandwidth-fidelity, and social exchange.	Organizational Behavior and Human Decision Processes, 123(2): 159-185.	2014	No	Meta-analysis	Organizational justice	530 papers	No
81	Salgado, J. F., & Táuriz, G.	The Five-Factor Model, forced-choice personality inventories and performance: A comprehensive meta-analysis of academic and occupational validity studies.	European Journal of Work and Organizational Psychology, 23(1): 3-30.	2012	No	Meta-analysis	FFM, forced-choice personality inventories and performance.	122 samples	Partial, they mention MARS, but not that they use MARS.	*This article was published online October 2012, and published in the volume of 2014.
82	Seibert, S. E., Wang, G., & Courtright, S. H.	Antecedents and consequences of psychological and team empowerment in organizations: A meta-analytic review.	Journal of Applied Psychology, 96(5): 981-1003.	2011	Yes	Meta-analysis	Psychological and team empowerment	142 articles, 151 samples	No
83	Sin, H., Nahrgang, J. D., & Morgeson, F. P.	Understanding why they don’t see eye to eye: An examination of Leader-Member Exchange (LMX) agreement.	Journal of Applied Psychology, 94(4): 1048-1057.	2009	Yes	Meta-analysis	Leader-Member Exchange	64 samples	No
84	Sitzmann, T., & Yeo, G.	A meta-analytic investigation of the within-person self-efficacy domain: Is self-efficacy a product of past performance or a driver of future performance?	Personnel Psychology, 66(3): 531-568.	2013	No	Meta-analysis	Within-person self-efficacy	38 studies	No
85	Stajkovic, A. D., Lee, D., Greenwald, J. M., & Raffiee, J.	The role trait core confidence higher-order construct in self-regulation of performance and attitudes: Evidence from four studies.	Organizational Behavior and Humand Decision Processes, 128: 29-48.	2015	No	Meta-analysis	The role trait core confidence higher-order construct in self-regulation and performance and attitudes.	141 studies	Partial, they mention MARS, and use it in the reporting about the primary studies in the meta-analysis.
86	Swider, B. W., & Zimmerman, R. D.	Prior and future withdrawal and performance: A meta- analysis of their relations in panel studies.	Journal of Vocational Behavior, 84: 225-236.	2014	No	Meta-analysis	Withdrawal and performance.	25 studies	No
87	Swider, B. W., Zimmerman, R. D., Charlier, S. D., & Pierotti, A. J.	Deep-level and surface- level individual differences and applicant attraction to organizations: A meta-analysis.	Journal of Vocational Behavior, 88: 73-83.	2015	No	Meta-analysis	Deep-level and surface level individual differences and applicant attraction to organizations.	85 studies	No
88	Taylor, P. J., Russ-Eft, D. F., & Taylor, H.	Transfer of management training from alternative perspectives.	Journal of Applied Psychology, 94(1): 104-121.	2009	Yes	Meta-analysis	Transfer of training	107 studies	No
89	Thomas, J. P., Whitman, D. S., & Viswesvaran, C.	Employee proactivity in organizations: A comparative meta-analysis of emergent proactive constructs.	Journal of Occupational and Organizational Psychology, 83(2): 275-300.	2010	No	Meta-analysis	Employee proactivity	103 samples	No
90	Triana, M. C., Jayasinghe, M., & Pieper, J. R.	Perceived workplace racial discrimination and its correlates: A meta-analysis.	Journal of Organizational Behavior, 36(4): 491-513.	2015	No	Meta-analysis	Perceived workplace racial discrimination	79 effect sizes	No
91	Van Dijk, H., Van Engen, M. L., & Van Knippenberg, D.	Defying conventional wisdom: A meta-analytical examination of the differences between demographic and job-related diversity relationships with performance.	Organizational Behavior and Human Decision Processes, 119(1): 38-53.	2012	No	Meta-analysis	Differences between demographic and job-related diversity relationships with performance	146 studies	No
92	Van iddekinge, C. H., Roth, P. L., Raymark, P. H., & Odle-Dusseau, H. N.	The criterion- related validity of integrity tests: An updated meta-analysis.	Journal of Applied Psychology, 97(3): 499-530.	2012	Yes	Meta-analysis	Integrity tests	104 studies, 134 samples	No
93	Wang, G., Holmes, R. M., Oh, I., & Zhu, W.	Do CEOs matter to firm strategic actions and firm performance? A meta-analytic investigation based on upper echelons theory.	Personnel Psychology, 69(1): 1-88.	2016	No	Meta-analysis	Firm strategic actions and firm performance	308 studies	No
94	Whitman, D. S., Caleo, S., Carpenter, N. C., Horner, M. T., & Bernerth, J. B.	Fairness at the collective level: A meta-analytic examination of the consequences and boundary conditions of organizational justice climate.	Journal of Applied Psychology, 97(4): 776-791.	2012	Yes	Meta-analysis	Organizational justice climate	66 studies	No
95	Wilkin, C. L.	I can’t get no job satisfaction: Meta-analysis comparing permanent and contingent workers.	Journal of Organizational Behavior, 34(1): 47-64.	2013	No	Meta-analysis	Job satisfaction and permanent and contingent workers.	72 studies	No
96	Alarcon, G. M.	A meta-analysis of burnout with job demands, resources, and attitudes.	Journal of Vocational Behavior, 79: 549-562.	2011	No	Meta-analysis	Burnout	231 samples	No
97	Allen, T. D., Johnson, R. C., Kiburz, K. M., & Shockley, K. M.	Work-family conflict and flexible work arrangements: Deconstructing flexibility.	Personnel Psychology, 66(2): 345-376.	2013	No	Meta-analysis	Work-family conflict	58 articles, 61 samples	No
98	Amstad, F. T., Meier, L. L., Fasel, U., Elfering, A., & Semmer, N. K.	A meta-analysis of work-family conflict and various outcomes with a special emphasis on cross- domain versus matching-domain relations.	Journal of Occupational Health Psychology, 16(2): 151-169.	2011	Yes	Meta-analysis	Work-family conflict	98 articles	No
99	Barrick, M. R., Shaffer, J. A., & DeGrassi, S. W.	What you see may not be what you get: Relationships among self-presentation tactics and ratings of interview and job performance.	Journal of Applied Psychology, 94(6): 1394-1411.	2009	Yes	Meta-analysis	Self-presentation tactics and ratings of interview and job performance.		No
100	Berry, C. M., Carpenter, N. C., & Barratt, C. L.	Do other-reports of counterproductive work behaviour provide an incremental contribution over self-reports? A meta-analytic comparison.	Journal of Applied Psychology, 97(3): 613-636.	2012	Yes	Meta-analysis	Counterproductive work behaviour	50 samples	No
101	Berry, C. M., Lelchook, A. M., & Clark, M. A.	A meta-analysis of the interrelationships between employee lateness, absenteeism, and turnover: Implications for models of withdrawal behaviour.	Journal of Organizational Behavior, 33 (5): 678- 699.	2012	No	Meta-analysis	Lateness, absenteeism and turnover	78 studies	No
102	Beus, J. M., Payne, S. C., Bergman, M. E., & Arthur, W.	Safety climate and injuries: An examination of theoretical and empirical relationships.	Journal of Applied Psychology, 95(4): 713-727.	2010	Yes	Meta-analysis	Safety climate and injuries	53 effect sizes	No
103	Boer, D., Deingert, A., Homan, A. C., & Voelpel, S. C.	Revisiting the mediating role of leader-member exchange in transformational leadership: The differential impact model.	European Journal of Work and Organizational Psychology: 1-17.	2016	No	Meta-analysis	Leader-member exchange in transformational leadership	132 studies	No	*This article was published online April 2016.
104	Bowling, N. A., Khazon, S., Meyer, R. D., & Burrus, C. J.	Situational strength as a moderator of the relationship between job satisfaction and job performance: A meta- analytic examination.	Journal of Business and Psychology, 30(1): 89-104.	2015	No	Meta-analysis	Situational strength	101 samples	No
105	Bowling, N. A., Eschleman, K. J., Wang, Q., Kirkendall, C., & Alarcon, G.	A meta- analysis of the predictors and consequences of organization-based self-esteem.	Journal of Occupational and Organizational Psychology, 83(3): 601-626.	2010	No	Meta-analysis	Organization-based self-esteem	57 samples and 101 samples	No
106	Burke, M. J., Salvador, R. O., Smith-Crowe, K., & Chan-Serafin, S.	The dread factor: How hazards and safety training influence learning and performance.	Journal of Applied Psychology, 96(1): 46-70.	2011	Yes	Meta-analysis	How hazards and safety training influence learning and performance.		No
107	Byron, K., Khazanchi, S., Nazarian, D.	The relationship between stressors and creativity: A meta-analysis examining competing theoretical models.	Journal of Applied Psychology, 95(1): 201-212.	2010	Yes	Meta-analysis	Stressors and creativity	76 studies	No
108	Cellar, D. F., Stuhlmacher, A. F., Young, S. K., Fisher, D. M., Adair, C. K., Haynes, S., et al.	Trait goal orientation, self-regulation, and performance: A meta-analysis.	Journal of Business and Psychology, 26(4): 467-483.	2011	No	Meta-analysis	Trait goal orientation, self-regulation and performance.	102 articles	No
109	Chiaburu, D. S., Peng, A. C., Oh, I., Banks, G. C., & Lomeli, L. C.	Antecedents and consequences of employee organizational cynicism: A meta-analysis.	Journal of Vocational Behavior 83(2): 181-197.	2013	No	Meta-analysis	Employee organizational cynicism.	34 samples, 32 studies	No
110	Christian, M. S., Edwards, B. D., & Bradley, J. C.	Situational judgment tests: Constructs assessed and a meta-analysis of their criterion-related validities.	Personnel Psychology, 63(1): 83-117.	2010	No	Meta-analysis	Situational judgment tests	136 samples	No
111	Clarke, S.	The effect of challenge and hindrance stressors on safety behaviour and safety outcomes: A meta-analysis.	Journal of Occupational Health Psychology, 17(4): 387-397.	2012	Yes	Meta-analysis	Safety behaviour and safety outcomes	45 studies	No
112	Clarke, S.	An integrative model of safety climate: Linking psychological climate and work attitudes to individual safety outcomes using meta-analysis.	Journal of Occupational and organizational Psychology, 83(3): 553-578.	2010	No	Meta-analysis	Safety climate	113 studies, 120 samples	No
113	Costanza, D. P., Badger, J. M., Fraser, R. L., Severt, J. B., & Gade, P. A.	Generational differences in work-related attitudes: A meta-analysis.	Journal of Business and Psychology, 27(4): 375-394.	2012	No	Meta-analysis	Generational differences in work-related attitudes	20 studies	No
114	Crawford, E. R., LePine, J. A., & Rich, B. L.	Linking job demands and resources to employee engagement and burnout: A theoretical extension and meta-analytic test.	Journal of Applied Psychology, 95(5): 834-848.	2010	Yes	Meta-analysis	Job demands, resources and employee engagement and burnout.	64 samples	No
115	Davis, M. A.	Understanding the relationship between mood and creativity: A meta- analysis.	Organizational Behavior and Human Decision Processes, 108(1): 25-38.	2009	No	Meta-analysis	Mood and creativity	72 studies	No
116	DeChurch, L. A., Mesmer-Magnus, J. R., & Doty, D.	Moving beyond relationship and task conflict: Toward a process-state perspective.	Journal of Applied Psychology, 98(4): 559-578.	2013	Yes	Meta-analysis	Relationship and task conflict	45 studies	No
117	De Wit, F. R. C., Greer, L. L., & Jehn, K. A.	The paradox of intragroup conflict: A meta-analysis.	Journal of Applied Psychology, 97(2): 360-390.	2012	Yes	Meta-analysis	Intragroup conflict	116 studies	No
118	Eatough, E. M., Chang, C., Miloslavic, S. A., & Johnson, R. E.	Relationships of role stressors with organizational citizenship behavior: A meta-analysis.	Journal of Applied Psychology, 96(3): 619-632.	2011	Yes	Meta-analysis	Role stressors and organizational citizenship behavior	42 studies	No
119	Ford, M. T., Cerasoli, C. P., Higgins, J. A., & Decesare, A. L. (2011).	Relationships between psychological, physical, and behavioural health and work performance: A review and meta-analysis.	Work & Stress, 25(3): 185-204.	2011	No	Meta-analysis	Health and work performance	111 samples	No
120	Freling, T. H., Vincent, L. H., & Henard, D. H.	When not to accentuate the positive: Re-examining valence effects in attribute framing.	Organizational Behavior and Human Decision Processes, 124(2): 95-109.	2014	No	Meta-analysis	Valence effects in attribute framing	107 articles	No
Number of articles in the selected journals:									APA journal:
Journal of Applied Psychology						43			Yes	48
Personnel Psychology						11			No	72
Journal of Organizational Behavior						12
Journal of Vocational Behavior						19
Journal of Occupational Health Psychology						5
Work & Stress						7
Organizational Behavior and Human Decision Processes						5
European Journal of Work and Organizational Psychology						5
Journal of Business and Psychology						6
Journal of Occupational and Organizational Psychology						7

## Sheet: Data extraction & Cohen's kappa
Compliance with the items in the coding scheme based on MARS
ID	Author(s)	1	2	3	4	5	6	7	8	9	10	11	12	13	14	15	16	17	18	19	20	21	22
1	Alarcon, G., Eschleman, K. J., & Bowling, N. A.	Partial	No	No	No	No	No	Yes	Yes	Partial	No	No	Yes	No	No	No	No	No	No	No	No	No	Yes
2	Allen, T. D., French, K. A., Dumani, S., & Shockley, K. M.	Yes	No	No	No	No	No	Yes	Yes	Partial	No	Yes	No	No	No	No	No	Yes	Partial	Yes	Yes	No	Yes
3	Allen, T. D., Johnson, R. C., Saboe, K. N., Cho, E., Dumani, S., & Evans, S.	Yes	No	No	No	No	Yes	Yes	Yes	No	No	Yes	No	No	No	No	No	No	Partial	No	Yes	No	Yes
4	Banks, G. C., Batchelor, J. H., Seers, A., O’Boyle, E. H., Pollack, J. M., & Gower, K.	Yes	No	No	No	No	Partial	Yes	Yes	Partial	Yes	No	No	No	No	No	No	Yes	Partial	Yes	Yes	No	Yes
5	Bauer, K. N., Orvis, K. A., Ely, K., & Surface, E. A.	Yes	Yes	No	No	No	No	Yes	Yes	Partial	No	Yes	Yes	Yes	No	No	No	Yes	Yes	Yes	Yes	No	Yes
6	Berry, C. M., Clark, M. A., & McClure, T. K.	Partial	Yes	No	No	No	Yes	Yes	Yes	No	Yes	No	Yes	No	No	No	No	Yes	Partial	Yes	Yes	No	Yes
7	Beus, J. M., & Dhanani, L. Y., McCord, M. A.	Partial	No	No	No	No	Partial	Yes	Yes	No	No	No	Yes	No	No	No	No	No	Yes	Yes	Yes	No	Yes
8	Bing, M. N., Davison, H. K., Minor, I., Novicevic, M. M., & Frink, D. D.	Partial	No	No	No	No	Yes	Yes	No	No	No	No	No	No	No	No	No	No	Partial	Yes	Yes	No	Yes
9	Bouckenooghe, D., Schwarz, G. M., & Minbashian, A.	No	No	No	No	No	No	Yes	Yes	Partial	No	No	Yes	No	Yes	No	No	No	Partial	Yes	Yes	No	Yes
10	Bowling, N. A., Alarcon, G. M., Bragg, C. B., & Hartman, M. J.	No	No	No	No	No	No	Yes	Yes	Yes	No	No	No	No	No	No	No	No	No	No	No	No	Yes
11	Bowling, N. A., Eschleman, K. J., & Wang, Q.	Yes	Yes	No	No	No	No	Yes	Yes	Yes	No	No	Yes	No	No	No	No	Yes	No	No	No	No	Yes
12	Bubany, S. T., & Hansen, J. C.	Yes	Yes	No	No	No	No	Yes	Yes	Yes	No	No	No	No	No	No	No	No	No	No	No	No	Yes
13	Butts, M. M., Casper, W. J., & Yang, T. S.	Yes	Yes	No	No	No	Yes	Yes	Yes	Yes	Yes	Yes	Yes	No	No	No	No	Yes	Partial	Yes	Yes	No	Yes
14	Carpeter, N. C., Berry, C. M., & Houston, L.	Yes	No	No	No	No	Yes	Yes	Yes	Partial	No	No	No	No	No	No	No	Yes	Partial	Yes	Partial	No	Yes
15	Chiaburu, D. S., & Oh, I.	Partial	Yes	No	No	No	Yes	Yes	Partial	Yes	No	No	Yes	No	Yes	Partial	No	No	Partial	Yes	Yes	No	Yes
16	Christian, M. S., Bradley, J. C., Wallace, J. C., & Burke, M. J.	Yes	No	No	No	No	No	Yes	Yes	Partial	No	No	Yes	No	No	Partial	Yes	No	Partial	Yes	Yes	No	Yes
17	Christian, M. S., Garza, A. S., Slaughter, J. E.	Partial	No	No	No	No	Yes	Yes	Yes	Yes	No	Yes	Yes	No	No	No	No	Yes	No	Yes	Yes	No	Yes
18	Clarke, S.	Yes	No	No	No	No	Yes	Yes	Yes	Yes	No	No	Yes	No	No	No	No	No	Partial	Yes	Yes	No	Yes
19	Colquitt, J. A., Scott, B. A., Rodell, J. B., Long, D. M., Zapata, C. P., & Conlon, D. E.	Partial	No	No	No	No	Yes	Yes	Yes	No	No	No	Yes	No	No	No	No	Yes	No	Yes	Partial	No	Yes
20	Courtright, S. H., McCormick, Postlethwaite, B. E., Reeves, C. J., & Mount, M. K.	Partial	Yes	No	No	No	Yes	Yes	Yes	No	No	No	Yes	No	No	No	No	Yes	Partial	Yes	Yes	No	Yes
21	Crook, T. R., Todd, S. Y., Combs, J. G., Woehr, D. J., & Ketchen, D. J.	No	No	No	No	No	Yes	Yes	Yes	Partial	No	No	No	No	No	No	No	No	Partial	Yes	Yes	No	Yes
22	DeChurch, L. A., & Mesmer-Magnus, J. R.	Yes	No	No	No	No	Yes	Yes	Partial	Yes	No	Yes	Yes	No	No	No	No	Yes	Partial	Yes	Yes	No	Yes
23	Deligkaris, P., Panagopoulou, E., Montgomery, A. J., & Masoura, E.	Partial	No	Yes	No	No	No	Yes	Yes	Yes	No	No	No	Yes	Yes	No	No	No	No	No	No	No	No
24	Earnest, D. R., Allen, D. G., & Landis, R. S.	Partial	No	Yes	No	No	Yes	Yes	Yes	No	No	Yes	Yes	No	No	No	No	Yes	Partial	Yes	Yes	No	Yes
25	Eschleman, K. J., & Bowling, N. A.	No	No	No	No	No	No	Yes	Yes	No	No	Yes	Yes	No	No	No	No	Yes	No	No	No	No	Yes
26	Ford, M. T., Matthews, R. A., Wooldridge, J. D., Mishra, V., Kakar, U. M., & Strahan, S. R.	Yes	No	Yes	No	No	No	Yes	Yes	Partial	Yes	No	Yes	No	Partial	Partial	No	Yes	Partial	Yes	Yes	No	Yes
27	Fuller Jr., B., & Marler, L. E.	Partial	No	No	No	No	No	Yes	Yes	Yes	No	Yes	No	No	No	No	No	Yes	No	No	No	No	Yes
28	Ghosh, R.	Yes	No	No	No	No	No	Yes	Yes	No	Yes	No	Yes	No	No	No	No	Yes	Partial	No	Yes	No	Yes
29	Gonzalez-Mulé, E., & Mount, M. K.	No	Yes	No	No	No	Partial	Yes	Yes	Partial	No	No	Yes	No	No	No	No	No	Partial	Yes	Yes	No	Yes
30	Grijalva, E., Harms, P. D., Newman, D. A., Gaddis, B. H., & Fraley, R. C.	Yes	Yes	No	No	No	Partial	Yes	Yes	Yes	No	Yes	Yes	No	No	No	No	Yes	Partial	Yes	Yes	No	Yes
31	Harari, M. B., Reaves, A. C., & Viswesvaran, C.	No	No	No	No	No	Partial	Yes	Yes	No	No	No	No	No	Yes	No	No	No	Partial	Yes	Yes	No	Yes
32	Hartnell, C. A., Ou, A. Y., & Kinicki, A.	Yes	No	No	No	No	Partial	Yes	Yes	Yes	No	No	No	Yes	No	No	No	Yes	Partial	Yes	Yes	No	Yes
33	Heavey, A. L., & Holwerda, J. A., & Hausknecht, J. P.	Yes	No	No	Yes	No	Yes	Yes	Yes	Partial	No	No	Yes	No	No	No	No	Yes	Partial	No	Yes	No	Yes
34	Hershcovis, M. S., & Barling, J.	No	No	No	No	No	No	Yes	Yes	Partial	Yes	Yes	Yes	No	No	No	No	Yes	No	No	No	No	Yes
35	Hershcovis, M. S., & Barling, J.	Partial	No	No	No	No	No	Yes	Yes	Partial	Yes	Yes	Yes	No	No	No	No	Yes	No	No	No	No	Yes
36	Hong, Y., Liao, H., Hu, J., & Jiang, K.	Yes	No	No	No	No	Yes	Yes	Yes	Partial	Yes	No	Yes	No	No	No	No	Yes	Partial	Yes	Yes	No	Yes
37	Huang, J. L., Blume, B. D., Ford, J. K., & Baldwin, T. T.	Partial	Yes	No	No	No	Yes	Yes	Yes	No	No	No	No	No	No	No	No	No	Partial	Yes	No	No	Yes
38	Hülsheger, U. R., & Anderson, N.	No	No	No	No	No	No	Yes	Yes	Partial	No	No	Yes	Yes	No	No	No	No	Partial	Yes	Yes	No	Yes
39	Hülsheger, U. R., & Schewe, A. F.	Yes	No	Yes	No	No	Partial	Yes	Yes	Partial	Yes	Yes	No	Yes	No	No	No	Yes	Partial	Yes	No	No	Yes
40	Jiang, K., Liu, D., McKay, P. F., Lee, T. W., & Mitchell, T. R.	Yes	No	No	No	No	Yes	Yes	Yes	Partial	Yes	No	No	Yes	No	No	No	Yes	Partial	No	Yes	No	Yes
41	Johns, G., & Miraglia, M.	No	No	No	No	No	Yes	Yes	Yes	No	No	No	Yes	No	No	No	No	No	Partial	Yes	Yes	No	Yes
42	Judge, T. A., Piccolo, R. F., Podsakoff, N. P., Shaw, J. C., & Rich, B. L.	No	No	No	No	No	No	Yes	Yes	Yes	No	No	No	No	Yes	No	No	No	No	No	No	No	Yes
43	Kalinoski, Z. T., Steele-Johnson, D., Peyton, E. J., Leas, K. A., Steinke, J., & Bowling, N. A.	Partial	No	Yes	No	No	Yes	Yes	Yes	Partial	No	No	Yes	No	No	No	No	Yes	Partial	Yes	Yes	No	Yes
44	Kammeyer-Mueller, J. D., Judge, T. A., & Scott, B. A.	Yes	Yes	No	No	No	Yes	Yes	Yes	Yes	No	No	No	No	No	No	No	Yes	No	No	No	No	Yes
45	Kaplan, S., & Bradley, J. C., Luchman, J. N., & Haynes, D.	Partial	No	No	No	No	No	Yes	Yes	Partial	No	No	Yes	No	No	Partial	No	No	Partial	Yes	Yes	No	Yes
46	Kish-Gephart, J. J., Harrison, D. A., & Treviño, L. K.	Partial	No	No	No	No	Yes	Yes	Yes	No	Yes	No	Yes	No	No	No	No	Yes	No	Yes	Yes	No	Yes
47	Koch, A. J., & D’Mello, S. D.	Yes	Yes	Yes	Yes	Yes	Partial	Yes	Yes	No	No	No	Yes	Yes	Yes	Partial	Partial	No	Partial	Yes	Yes	No	Yes
48	Kooij, D. T. A. M., De Lange, A. H., Jansen, P. G. W., Kanfer, R., & Dikkers, J. S. E.	Yes	Yes	No	No	No	Yes	Yes	Yes	Yes	No	No	Yes	Yes	No	No	No	Yes	Partial	Yes	Yes	No	Yes
49	Kossek, E. E., Pichler, S., Bodner, T., & Hammer, L. B.	No	No	No	No	No	No	Yes	Yes	Yes	Yes	Yes	No	No	No	No	No	Yes	Yes	Yes	Yes	No	Yes
50	Leitão, S., & Greiner, B. A.	No	No	Yes	Yes	No	No	Yes	Yes	Partial	No	No	Yes	Yes	Yes	No	No	No	No	No	No	Yes	No
51	Luchman, J. N., & González-Morales, M. G.	No	No	No	No	No	No	Yes	Yes	No	Yes	No	Yes	No	No	Partial	No	Yes	Partial	Yes	Yes	No	Yes
52	Marcus, J., & Le, H.	Partial	Yes	Yes	No	No	No	Yes	Yes	No	Yes	Yes	Yes	Yes	No	No	No	Yes	Partial	Yes	Yes	No	Yes
53	Marinova, S. V., Peng, C., Lorinkova, N., Van Dyne, L., Chiaburu, D.	Yes	No	No	No	No	No	Yes	Yes	No	No	Yes	No	No	No	No	No	Yes	Partial	Yes	Yes	No	Yes
54	Mathieu, J. E., D’Innocenzo, L., Kukenberger, M. R., Reilly, G.	No	No	Yes	No	No	No	Yes	No	No	No	No	Yes	Yes	No	No	No	No	No	No	No	No	Yes
55	Mesmer-Magnus, J. R., & DeChurch, L. A.	No	No	No	No	No	Yes	Yes	Partial	No	No	Yes	Yes	No	No	No	No	Yes	No	Yes	Yes	No	Yes
56	Meyer, R. D., Dalal, R. S., & Bonaccio, S.	Partial	Yes	No	No	No	Yes	Yes	No	No	Yes	No	Yes	No	No	No	No	Yes	Partial	Yes	Yes	No	Yes
57	Michel, J. S., Clark, M. A., & Jaramillo, D.	Yes	No	No	No	No	No	Yes	Yes	Partial	No	Yes	Yes	No	No	No	No	Yes	Yes	Yes	Yes	No	No
58	Michel, J. S., Mitchelson, J. K., Kotrba, L. M., LeBreton, J. M., & Baltes, B. B.	Yes	No	No	No	No	Partial	Yes	Yes	Partial	No	No	Yes	No	No	No	No	No	Yes	Yes	Yes	No	Yes
59	Moghimi, D., Zacher, H., Scheibe, S., & Van Yperen, N. W.	Yes	Yes	Yes	Yes	No	No	Yes	Yes	No	Yes	Yes	Yes	No	Yes	No	No	Yes	No	No	No	No	Yes
60	Monteiro, S., Pinto, A. M., & Roberto, M. S.	No	Yes	Yes	Yes	No	No	Yes	Yes	Yes	No	No	Yes	Yes	Yes	Partial	Partial	Yes	No	No	No	No	Yes
61	Munyon, T. P., Summers, J. K., Thompson, K. M., & Ferris, G. R.	No	No	No	No	No	No	Yes	Yes	Partial	No	Yes	Yes	No	No	No	No	Yes	Partial	Yes	Yes	No	Yes
62	Ng, T. W. H., & Feldman, D. C.	Partial	No	Yes	No	No	No	Yes	Yes	Partial	No	No	No	No	No	No	No	No	No	No	No	No	No
63	Ng, T. W. H., & Feldman, D. C.	Yes	No	Yes	No	No	Yes	Yes	Yes	Partial	No	No	Yes	No	No	No	No	No	No	No	No	No	No
64	Ng, T. W. H., & Feldman, D. C.	Yes	No	Yes	No	No	No	Yes	Yes	Partial	No	No	Yes	No	No	No	No	No	Partial	Yes	Yes	No	Yes
65	Ng, T. W. H., & Feldman, D. C.	Yes	No	Yes	No	No	No	Yes	No	No	No	No	No	No	No	No	No	Yes	No	No	No	No	No
66	Ng, T. W. H., & Feldman, D. C.	Yes	Yes	Yes	No	No	Yes	Yes	Yes	Partial	No	No	Yes	No	No	No	No	No	No	No	No	No	No
67	Ng, T. W. H., & Feldman, D. C.	Yes	No	Yes	No	No	No	Yes	Yes	Partial	No	No	Yes	No	No	No	No	No	Partial	Yes	Yes	No	Yes
68	Ng, T. W. H., & Feldman, D. C.	Yes	No	Yes	No	No	No	No	Yes	Partial	No	No	Yes	No	No	No	No	No	No	No	No	No	No
69	Ng, T. W. H. & Lam, S. S. K., & Feldman, D. C.	Yes	No	Yes	No	No	No	Yes	Partial	No	No	No	Yes	No	No	No	No	Yes	No	No	No	No	Yes
70	Nixon, A. E., Mazzola, J. J., Bauer, J., Krueger, J. R., & Spector, P. E.	Yes	Yes	Yes	No	No	No	Yes	Yes	Partial	Yes	Yes	No	No	No	No	No	Yes	No	No	No	No	Yes
71	O’Boyle, E. H., & Forsyth, D. R.	No	Yes	Yes	No	No	No	Yes	Yes	Partial	Yes	No	Yes	Yes	Partial	No	No	Yes	No	No	No	No	Yes
72	Oh, I., Guay, R. P., Kim, K., Harold, C. M., Lee, J., Heo, C., & Shin, K.	No	Yes	No	No	No	No	Yes	Yes	No	No	Yes	Yes	No	No	No	No	No	Partial	Yes	Yes	No	Yes
73	Park, T., & Shaw, J. D.	Yes	Yes	No	No	No	Yes	Yes	Yes	Partial	No	Yes	Yes	No	No	No	No	No	No	No	No	No	Yes
74	Paustian-Underdahl, S. C., Walker, L. S., & Woehr, D. J.	No	Yes	No	No	No	No	No	Yes	Partial	Yes	No	Yes	No	No	No	No	Yes	Partial	Yes	Yes	No	Yes
75	Podsakoff, N. P., Whiting, S. W., & Podsakoff, P. M.	No	No	No	No	No	No	Yes	Yes	Partial	No	Yes	No	No	No	No	No	Yes	Partial	Yes	Yes	No	Yes
76	Purvanova, R. K., & Muros, J. P.	Partial	No	No	No	No	Yes	Yes	Yes	Partial	No	No	No	Yes	No	No	No	Yes	No	No	No	No	Yes
77	Robbins, J. M., Ford, M. T., & Tetrick, L. E.	Yes	No	No	No	No	Yes	Yes	Yes	No	Yes	No	No	No	Yes	No	No	Yes	Yes	Yes	Yes	No	Yes
78	Robertson, I. T., Cooper, C. L., Sarkar, M., & Curran, T.	No	Yes	Yes	No	No	No	Yes	Yes	Yes	No	No	Yes	Yes	Yes	No	No	Yes	Partial	No	Yes	Yes	No
79	Rockstuhl, T., Dulebohn, J. H., Ang, S., & Shore, L. M.	No	No	No	No	No	Partial	Yes	Yes	No	No	Yes	Yes	No	No	No	No	Yes	Partial	Yes	Yes	No	Yes
80	Rupp, D. E., Shao, R., Jones, K. S., & Liao, H.	Yes	No	No	No	No	Yes	Yes	Yes	Yes	No	No	No	No	No	No	No	No	Yes	Yes	Yes	No	Yes
81	Salgado, J. F., & Táuriz, G.	Partial	No	No	No	No	Partial	Yes	Yes	Partial	No	Yes	Yes	No	No	No	No	Yes	Partial	Yes	Yes	No	Yes
82	Seibert, S. E., Wang, G., & Courtright, S. H.	Partial	Yes	Yes	No	No	No	Yes	Yes	Partial	Yes	No	No	No	Yes	No	No	Yes	Partial	Yes	Yes	No	Yes
83	Sin, H., Nahrgang, J. D., & Morgeson, F. P.	Partial	Yes	No	No	No	Yes	Yes	Yes	Partial	No	Yes	No	No	No	No	No	No	No	No	No	No	Yes
84	Sitzmann, T., & Yeo, G.	No	Yes	Yes	No	No	Yes	Yes	No	No	No	Yes	Yes	No	No	No	No	Yes	Partial	Yes	Yes	No	Yes
85	Stajkovic, A. D., Lee, D., Greenwald, J. M., & Raffiee, J.	No	No	No	No	No	Yes	Yes	Yes	Yes	No	No	No	Yes	No	No	No	Yes	No	No	No	No	Yes
86	Swider, B. W., & Zimmerman, R. D.	No	No	Yes	No	No	Partial	Yes	No	Yes	No	No	No	No	No	No	No	No	Partial	Yes	Yes	No	Yes
87	Swider, B. W., Zimmerman, R. D., Charlier, S. D., & Pierotti, A. J.	Partial	No	No	No	No	Partial	Yes	Yes	No	No	No	Yes	No	No	No	No	No	Partial	Yes	Yes	No	Yes
88	Taylor, P. J., Russ-Eft, D. F., & Taylor, H.	Yes	Yes	Yes	No	No	No	Yes	No	No	No	Yes	Yes	No	No	No	No	Yes	Partial	Yes	Yes	No	Yes
89	Thomas, J. P., Whitman, D. S., & Viswesvaran, C.	Partial	No	No	No	No	No	Yes	No	No	No	Yes	No	No	No	No	No	Yes	No	No	No	No	Yes
90	Triana, M. C., Jayasinghe, M., & Pieper, J. R.	No	No	No	Yes	No	Yes	Yes	Yes	Partial	No	Yes	Yes	No	Yes	No	No	Yes	Partial	Yes	Yes	No	Yes
91	Van Dijk, H., Van Engen, M. L., & Van Knippenberg, D.	Yes	No	No	No	No	Yes	Yes	Yes	No	No	Yes	No	No	No	No	No	Yes	Yes	Yes	Yes	No	Yes
92	Van iddekinge, C. H., Roth, P. L., Raymark, P. H., & Odle-Dusseau, H. N.	Partial	No	Yes	No	No	Partial	Yes	Yes	No	No	Yes	Yes	No	No	No	No	Yes	Yes	Yes	Yes	No	Yes
93	Wang, G., Holmes, R. M., Oh, I., & Zhu, W.	Yes	No	No	No	No	No	Yes	Yes	Partial	No	No	No	Yes	No	No	No	No	Partial	Yes	Yes	No	Yes
94	Whitman, D. S., Caleo, S., Carpenter, N. C., Horner, M. T., & Bernerth, J. B.	Yes	Yes	No	No	No	Yes	Yes	Yes	Partial	No	No	Yes	No	No	No	No	No	Partial	Yes	Yes	No	Yes
95	Wilkin, C. L.	Partial	No	No	No	No	Yes	Yes	Yes	Partial	Yes	No	Yes	No	No	No	No	Yes	Partial	Yes	Yes	No	Yes
96	Alarcon, G. M.	No	Yes	Yes	No	No	Yes	Yes	Yes	Yes	No	No	Yes	No	No	No	No	No	No	No	No	No	Yes
97	Allen, T. D., Johnson, R. C., Kiburz, K. M., & Shockley, K. M.	Yes	No	No	No	No	Yes	Yes	Yes	No	No	Yes	No	No	No	No	No	No	Partial	No	Yes	No	Yes
98	Amstad, F. T., Meier, L. L., Fasel, U., Elfering, A., & Semmer, N. K.	Partial	No	No	Yes	No	Yes	Yes	Yes	No	No	No	Yes	Yes	No	No	No	Yes	No	Yes	No	No	Yes
99	Barrick, M. R., Shaffer, J. A., & DeGrassi, S. W.	Yes	No	Yes	No	No	Yes	Yes	Yes	Yes	No	No	Yes	No	Yes	No	No	No	Partial	Yes	Yes	No	Yes
100	Berry, C. M., Carpenter, N. C., & Barratt, C. L.	Yes	No	No	No	No	Yes	Yes	Yes	Partial	No	Yes	Yes	No	No	No	No	Yes	Partial	Yes	No	No	Yes
101	Berry, C. M., Lelchook, A. M., & Clark, M. A.	No	No	No	No	No	Yes	Yes	No	Partial	No	Yes	Yes	No	No	No	No	Yes	Yes	No	Yes	No	Yes
102	Beus, J. M., Payne, S. C., Bergman, M. E., & Arthur, W.	No	No	No	No	No	Partial	Yes	Yes	Partial	Yes	Yes	No	No	No	No	No	Yes	Partial	Yes	Yes	No	Yes
103	Boer, D., Deingert, A., Homan, A. C., & Voelpel, S. C.	Partial	No	No	No	No	Partial	Yes	Yes	Yes	Yes	Yes	No	No	No	No	No	Yes	Partial	Yes	Yes	No	Yes
104	Bowling, N. A., Khazon, S., Meyer, R. D., & Burrus, C. J.	No	Yes	Yes	No	No	Yes	Yes	Yes	Yes	No	No	Yes	No	No	No	No	Yes	Partial	Yes	Yes	No	Yes
105	Bowling, N. A., Eschleman, K. J., Wang, Q., Kirkendall, C., & Alarcon, G.	No	No	No	No	No	No	Yes	Yes	No	No	No	No	No	No	No	No	No	No	No	No	No	Yes
106	Burke, M. J., Salvador, R. O., Smith-Crowe, K., & Chan-Serafin, S.	Yes	Yes	Yes	No	No	Yes	Yes	Yes	Yes	No	No	Yes	No	No	No	No	No	Partial	Yes	Yes	No	Yes
107	Byron, K., Khazanchi, S., Nazarian, D.	No	No	Yes	Partial	No	Yes	Yes	Yes	No	No	Yes	Yes	Yes	No	No	No	Yes	No	No	No	No	Yes
108	Cellar, D. F., Stuhlmacher, A. F., Young, S. K., Fisher, D. M., Adair, C. K., Haynes, S., et al.	Partial	Yes	No	No	No	Yes	Yes	Yes	Partial	No	Yes	Yes	Yes	No	No	No	Yes	Yes	No	Yes	No	No
109	Chiaburu, D. S., Peng, A. C., Oh, I., Banks, G. C., & Lomeli, L. C.	No	Yes	No	No	No	No	Yes	Yes	Partial	No	No	Yes	No	No	No	No	No	Partial	Yes	Yes	No	Yes
110	Christian, M. S., Edwards, B. D., & Bradley, J. C.	Yes	No	No	No	No	Partial	Yes	No	Partial	No	Yes	Yes	No	No	No	No	Yes	Partial	Yes	Yes	No	Yes
111	Clarke, S.	Yes	No	No	No	No	Yes	Yes	Yes	Partial	No	No	Yes	No	No	No	No	No	Partial	Yes	Yes	No	Yes
112	Clarke, S.	Yes	No	No	No	No	Partial	Yes	Yes	Yes	No	No	No	No	No	No	No	No	Partial	Yes	No	No	Yes
113	Costanza, D. P., Badger, J. M., Fraser, R. L., Severt, J. B., & Gade, P. A.	No	No	No	No	No	Yes	Yes	Yes	Partial	Yes	Yes	No	No	Yes	Yes	Partial	Yes	Partial	No	No	No	Yes
114	Crawford, E. R., LePine, J. A., & Rich, B. L.	Yes	No	No	No	No	No	Yes	Yes	Partial	No	Yes	Yes	No	No	No	No	Yes	Partial	Yes	Yes	No	Yes
115	Davis, M. A.	No	No	Yes	No	No	Yes	Yes	Yes	Partial	No	Yes	Yes	No	No	No	No	Yes	Partial	Yes	Yes	No	Yes
116	DeChurch, L. A., Mesmer-Magnus, J. R., & Doty, D.	Yes	No	No	No	No	No	Yes	Yes	No	No	No	Yes	No	No	No	No	No	Partial	Yes	Yes	No	Yes
117	De Wit, F. R. C., Greer, L. L., & Jehn, K. A.	No	No	No	No	No	Yes	Yes	Yes	Yes	Yes	Yes	Yes	No	No	No	No	Yes	Partial	Yes	Yes	No	Yes
118	Eatough, E. M., Chang, C., Miloslavic, S. A., & Johnson, R. E.	No	Yes	No	No	Yes	No	Yes	Yes	Partial	Yes	Yes	Yes	Yes	No	No	No	Yes	Yes	Yes	Yes	No	No
119	Ford, M. T., Cerasoli, C. P., Higgins, J. A., & Decesare, A. L. (2011).	Partial	No	Yes	No	No	No	Yes	Yes	Partial	Yes	Yes	No	No	Yes	No	No	Yes	Partial	Yes	No	No	Yes
120	Freling, T. H., Vincent, L. H., & Henard, D. H.	Partial	No	Yes	No	No	Yes	No	No	Partial	Yes	No	Yes	No	No	No	No	Yes	Partial	Yes	Yes	No	Yes
Results	Yes	0.416667	0.291667	0.291667	0.0583333	0.0166667	0.433333	0.975	0.875	0.233333	0.241667	0.391667	0.666667	0.175	0.133333	0.00833333	0.00833333	0.616667	0.1	0.666667	0.666667	0.0166667	0.908333
	Partial	0.266667	0	0	0.00833333	0	0.15	0	0.0333333	0.458333	0	0	0	0	0.0166667	0.0583333	0.025	0	0.6	0	0.0166667	0	0
	No	0.316667	0.708333	0.708333	0.933333	0.983333	0.416667	0.025	0.0916667	0.308333	0.758333	0.608333	0.333333	0.825	0.85	0.933333	0.966667	0.383333	0.3	0.333333	0.316667	0.983333	0.0916667
2nd round:	Yes	50	35	35	7	2	52	117	105	28	29	47	80	21	16	1	1	74	12	80	80	2	109	983
	Partial	32	0	0	1	0	18	0	4	55	0	0	0	0	2	7	3	0	72	0	2	0	0	196
	No	38	85	85	112	118	50	3	11	37	91	73	40	99	102	112	116	46	36	40	38	118	11	1461
	Unclear	0	0	0	0	0	0	0	0	0	0	0	0	0	0	0	0	0	0	0	0	0	0	0
																							Total:	2640
1st round:	Yes	60	36	34	5	2	53	117	104	44	28	45	76	20	16	1	1	77	10	82	77	2	109	999
	Partial	16	0	0	1	0	8	0	4	18	0	0	0	0	2	7	3	0	75	0	3	0	0	137
	No	44	84	86	114	118	58	3	12	58	92	75	39	100	102	112	116	42	35	38	40	118	11	1497
	Unclear	0	0	0	0	0	1	0	0	0	0	0	5	0	0	0	0	1	0	0	0	0	0	7
																							Total:	2640
																							PE:	0.458561
	The orange cells were coded differently by the authors, but in the end the authors agreed on the current value.
	The pink cells were coded differently across the two coding occassions, the comments in the cells describe what has changed.

## Sheet: Sum scores
Compliance with the items in the coding scheme based on MARS
ID	Author(s)	1	2	3	4	5	6	7	8	9	10	11	12	13	14	15	16	17	18	19	20	21	22	Sumscores	APA journal		Yes	No
1	Alarcon, G., Eschleman, K. J., & Bowling, N. A.	0.5	0	0	0	0	0	1	1	0.5	0	0	1	0	0	0	0	0	0	0	0	0	1	5	0			5
2	Allen, T. D., French, K. A., Dumani, S., & Shockley, K. M.	1	0	0	0	0	0	1	1	0.5	0	1	0	0	0	0	0	1	0.5	1	1	0	1	9	0			9
3	Allen, T. D., Johnson, R. C., Saboe, K. N., Cho, E., Dumani, S., & Evans, S.	1	0	0	0	0	1	1	1	0	0	1	0	0	0	0	0	0	0.5	0	1	0	1	7.5	0			7.5
4	Banks, G. C., Batchelor, J. H., Seers, A., O’Boyle, E. H., Pollack, J. M., & Gower, K.	1	0	0	0	0	0.5	1	1	0.5	1	0	0	0	0	0	0	1	0.5	1	1	0	1	9.5	0			9.5
5	Bauer, K. N., Orvis, K. A., Ely, K., & Surface, E. A.	1	1	0	0	0	0	1	1	0.5	0	1	1	1	0	0	0	1	1	1	1	0	1	12.5	0			12.5
6	Berry, C. M., Clark, M. A., & McClure, T. K.	0.5	1	0	0	0	1	1	1	0	1	0	1	0	0	0	0	1	0.5	1	1	0	1	11	1		11
7	Beus, J. M., & Dhanani, L. Y., McCord, M. A.	0.5	0	0	0	0	0.5	1	1	0	0	0	1	0	0	0	0	0	1	1	1	0	1	8	1		8
8	Bing, M. N., Davison, H. K., Mi0r, I., 0vicevic, M. M., & Frink, D. D.	0.5	0	0	0	0	1	1	0	0	0	0	0	0	0	0	0	0	0.5	1	1	0	1	6	0			6
9	Bouckeooghe, D., Schwarz, G. M., & Minbashian, A.	0	0	0	0	0	0	1	1	0.5	0	0	1	0	1	0	0	0	0.5	1	1	0	1	8	0			8
10	Bowling, N. A., Alarcon, G. M., Bragg, C. B., & Hartman, M. J.	0	0	0	0	0	0	1	1	1	0	0	0	0	0	0	0	0	0	0	0	0	1	4	0			4
11	Bowling, N. A., Eschleman, K. J., & Wang, Q.	1	1	0	0	0	0	1	1	1	0	0	1	0	0	0	0	1	0	0	0	0	1	8	0			8
12	Bubany, S. T., & Hansen, J. C.	1	1	0	0	0	0	1	1	1	0	0	0	0	0	0	0	0	0	0	0	0	1	6	0			6
13	Butts, M. M., Casper, W. J., & Yang, T. S.	1	1	0	0	0	1	1	1	1	1	1	1	0	0	0	0	1	0.5	1	1	0	1	13.5	1		13.5
14	Carpeter, N. C., Berry, C. M., & Houston, L.	1	0	0	0	0	1	1	1	0.5	0	0	0	0	0	0	0	1	0.5	1	0.5	0	1	8.5	0			8.5
15	Chiaburu, D. S., & Oh, I.	0.5	1	0	0	0	1	1	0.5	1	0	0	1	0	1	0.5	0	0	0.5	1	1	0	1	11	1		11
16	Christian, M. S., Bradley, J. C., Wallace, J. C., & Burke, M. J.	1	0	0	0	0	0	1	1	0.5	0	0	1	0	0	0.5	1	0	0.5	1	1	0	1	9.5	1		9.5
17	Christian, M. S., Garza, A. S., Slaughter, J. E.	0.5	0	0	0	0	1	1	1	1	0	1	1	0	0	0	0	1	0	1	1	0	1	10.5	0			10.5
18	Clarke, S.	1	0	0	0	0	1	1	1	1	0	0	1	0	0	0	0	0	0.5	1	1	0	1	9.5	0			9.5
19	Colquitt, J. A., Scott, B. A., Rodell, J. B., Long, D. M., Zapata, C. P., & Conlon, D. E.	0.5	0	0	0	0	1	1	1	0	0	0	1	0	0	0	0	1	0	1	0.5	0	1	8	1		8
20	Courtright, S. H., McCormick, Postlethwaite, B. E., Reeves, C. J., & Mount, M. K.	0.5	1	0	0	0	1	1	1	0	0	0	1	0	0	0	0	1	0.5	1	1	0	1	10	1		10
21	Crook, T. R., Todd, S. Y., Combs, J. G., Woehr, D. J., & Ketchen, D. J.	0	0	0	0	0	1	1	1	0.5	0	0	0	0	0	0	0	0	0.5	1	1	0	1	7	1		7
22	DeChurch, L. A., & Mesmer-Magnus, J. R.	1	0	0	0	0	1	1	0.5	1	0	1	1	0	0	0	0	1	0.5	1	1	0	1	11	1		11
23	Deligkaris, P., Panagopoulou, E., Montgomery, A. J., & Masoura, E.	0.5	0	1	0	0	0	1	1	1	0	0	0	1	1	0	0	0	0	0	0	0	0	6.5	0			6.5
24	Earnest, D. R., Allen, D. G., & Landis, R. S.	0.5	0	1	0	0	1	1	1	0	0	1	1	0	0	0	0	1	0.5	1	1	0	1	11	0			11
25	Eschleman, K. J., & Bowling, N. A.	0	0	0	0	0	0	1	1	0	0	1	1	0	0	0	0	1	0	0	0	0	1	6	0			6
26	Ford, M. T., Matthews, R. A., Wooldridge, J. D., Mishra, V., Kakar, U. M., & Strahan, S. R.	1	0	1	0	0	0	1	1	0.5	1	0	1	0	0.5	0.5	0	1	0.5	1	1	0	1	12	0			12
27	Fuller Jr., B., & Marler, L. E.	0.5	0	0	0	0	0	1	1	1	0	1	0	0	0	0	0	1	0	0	0	0	1	6.5	0			6.5
28	Ghosh, R.	1	0	0	0	0	0	1	1	0	1	0	1	0	0	0	0	1	0.5	0	1	0	1	8.5	0			8.5
29	Gonzalez-Mulé, E., & Mount, M. K.	0	1	0	0	0	0.5	1	1	0.5	0	0	1	0	0	0	0	0	0.5	1	1	0	1	8.5	1		8.5
30	Grijalva, E., Harms, P. D., Newman, D. A., Gaddis, B. H., & Fraley, R. C.	1	1	0	0	0	0.5	1	1	1	0	1	1	0	0	0	0	1	0.5	1	1	0	1	12	0			12
31	Harari, M. B., Reaves, A. C., & Viswesvaran, C.	0	0	0	0	0	0.5	1	1	0	0	0	0	0	1	0	0	0	0.5	1	1	0	1	7	0			7
32	Hartnell, C. A., Ou, A. Y., & Kinicki, A.	1	0	0	0	0	0.5	1	1	1	0	0	0	1	0	0	0	1	0.5	1	1	0	1	10	1		10
33	Heavey, A. L., & Holwerda, J. A., & Hausknecht, J. P.	1	0	0	1	0	1	1	1	0.5	0	0	1	0	0	0	0	1	0.5	0	1	0	1	10	1		10
34	Hershcovis, M. S., & Barling, J.	0	0	0	0	0	0	1	1	0.5	1	1	1	0	0	0	0	1	0	0	0	0	1	7.5	1		7.5
35	Hershcovis, M. S., & Barling, J.	0.5	0	0	0	0	0	1	1	0.5	1	1	1	0	0	0	0	1	0	0	0	0	1	8	0			8
36	Hong, Y., Liao, H., Hu, J., & Jiang, K.	1	0	0	0	0	1	1	1	0.5	1	0	1	0	0	0	0	1	0.5	1	1	0	1	11	1		11
37	Huang, J. L., Blume, B. D., Ford, J. K., & Baldwin, T. T.	0.5	1	0	0	0	1	1	1	0	0	0	0	0	0	0	0	0	0.5	1	0	0	1	7	0			7
38	Hülsheger, U. R., & Anderson, N.	0	0	0	0	0	0	1	1	0.5	0	0	1	1	0	0	0	0	0.5	1	1	0	1	8	1		8
39	Hülsheger, U. R., & Schewe, A. F.	1	0	1	0	0	0.5	1	1	0.5	1	1	0	1	0	0	0	1	0.5	1	0	0	1	11.5	1		11.5
40	Jiang, K., Liu, D., McKay, P. F., Lee, T. W., & Mitchell, T. R.	1	0	0	0	0	1	1	1	0.5	1	0	0	1	0	0	0	1	0.5	0	1	0	1	10	1		10
41	Johns, G., & Miraglia, M.	0	0	0	0	0	1	1	1	0	0	0	1	0	0	0	0	0	0.5	1	1	0	1	7.5	1		7.5
42	Judge, T. A., Piccolo, R. F., Podsakoff, N. P., Shaw, J. C., & Rich, B. L.	0	0	0	0	0	0	1	1	1	0	0	0	0	1	0	0	0	0	0	0	0	1	5	0			5
43	Kali0ski, Z. T., Steele-Johnson, D., Peyton, E. J., Leas, K. A., Steinke, J., & Bowling, N. A.	0.5	0	1	0	0	1	1	1	0.5	0	0	1	0	0	0	0	1	0.5	1	1	0	1	10.5	0			10.5
44	Kammeyer-Mueller, J. D., Judge, T. A., & Scott, B. A.	1	1	0	0	0	1	1	1	1	0	0	0	0	0	0	0	1	0	0	0	0	1	8	1		8
45	Kaplan, S., & Bradley, J. C., Luchman, J. N., & Haynes, D.	0.5	0	0	0	0	0	1	1	0.5	0	0	1	0	0	0.5	0	0	0.5	1	1	0	1	8	1		8
46	Kish-Gephart, J. J., Harrison, D. A., & Treviño, L. K.	0.5	0	0	0	0	1	1	1	0	1	0	1	0	0	0	0	1	0	1	1	0	1	9.5	1		9.5
47	Koch, A. J., & D’Mello, S. D.	1	1	1	1	1	0.5	1	1	0	0	0	1	1	1	0.5	0.5	0	0.5	1	1	0	1	15	1		15
48	Kooij, D. T. A. M., De Lange, A. H., Jansen, P. G. W., Kanfer, R., & Dikkers, J. S. E.	1	1	0	0	0	1	1	1	1	0	0	1	1	0	0	0	1	0.5	1	1	0	1	12.5	0			12.5
49	Kossek, E. E., Pichler, S., Bodner, T., & Hammer, L. B.	0	0	0	0	0	0	1	1	1	1	1	0	0	0	0	0	1	1	1	1	0	1	10	0			10
50	Leitão, S., & Greiner, B. A.	0	0	1	1	0	0	1	1	0.5	0	0	1	1	1	0	0	0	0	0	0	1	0	8.5	0			8.5
51	Luchman, J. N., & González-Morales, M. G.	0	0	0	0	0	0	1	1	0	1	0	1	0	0	0.5	0	1	0.5	1	1	0	1	9	1		9
52	Marcus, J., & Le, H.	0.5	1	1	0	0	0	1	1	0	1	1	1	1	0	0	0	1	0.5	1	1	0	1	13	0			13
53	Mari0va, S. V., Peng, C., Lorinkova, N., Van Dyne, L., Chiaburu, D.	1	0	0	0	0	0	1	1	0	0	1	0	0	0	0	0	1	0.5	1	1	0	1	8.5	0			8.5
54	Mathieu, J. E., D’In0cenzo, L., Kukenberger, M. R., Reilly, G.	0	0	1	0	0	0	1	0	0	0	0	1	1	0	0	0	0	0	0	0	0	1	5	1		5
55	Mesmer-Magnus, J. R., & DeChurch, L. A.	0	0	0	0	0	1	1	0.5	0	0	1	1	0	0	0	0	1	0	1	1	0	1	8.5	1		8.5
56	Meyer, R. D., Dalal, R. S., & Bonaccio, S.	0.5	1	0	0	0	1	1	0	0	1	0	1	0	0	0	0	1	0.5	1	1	0	1	10	0			10
57	Michel, J. S., Clark, M. A., & Jaramillo, D.	1	0	0	0	0	0	1	1	0.5	0	1	1	0	0	0	0	1	1	1	1	0	0	9.5	0			9.5
58	Michel, J. S., Mitchelson, J. K., Kotrba, L. M., LeBreton, J. M., & Baltes, B. B.	1	0	0	0	0	0.5	1	1	0.5	0	0	1	0	0	0	0	0	1	1	1	0	1	9	0			9
59	Moghimi, D., Zacher, H., Scheibe, S., & Van Yperen, N. W.	1	1	1	1	0	0	1	1	0	1	1	1	0	1	0	0	1	0	0	0	0	1	12	0			12
60	Monteiro, S., Pinto, A. M., & Roberto, M. S.	0	1	1	1	0	0	1	1	1	0	0	1	1	1	0.5	0.5	1	0	0	0	0	1	12	0			12
61	Munyon, T. P., Summers, J. K., Thompson, K. M., & Ferris, G. R.	0	0	0	0	0	0	1	1	0.5	0	1	1	0	0	0	0	1	0.5	1	1	0	1	9	0			9
62	Ng, T. W. H., & Feldman, D. C.	0.5	0	1	0	0	0	1	1	0.5	0	0	0	0	0	0	0	0	0	0	0	0	0	4	1		4
63	Ng, T. W. H., & Feldman, D. C.	1	0	1	0	0	1	1	1	0.5	0	0	1	0	0	0	0	0	0	0	0	0	0	6.5	0			6.5
64	Ng, T. W. H., & Feldman, D. C.	1	0	1	0	0	0	1	1	0.5	0	0	1	0	0	0	0	0	0.5	1	1	0	1	9	0			9
65	Ng, T. W. H., & Feldman, D. C.	1	0	1	0	0	0	1	0	0	0	0	0	0	0	0	0	1	0	0	0	0	0	4	0			4
66	Ng, T. W. H., & Feldman, D. C.	1	1	1	0	0	1	1	1	0.5	0	0	1	0	0	0	0	0	0	0	0	0	0	7.5	0			7.5
67	Ng, T. W. H., & Feldman, D. C.	1	0	1	0	0	0	1	1	0.5	0	0	1	0	0	0	0	0	0.5	1	1	0	1	9	0			9
68	Ng, T. W. H., & Feldman, D. C.	1	0	1	0	0	0	0	1	0.5	0	0	1	0	0	0	0	0	0	0	0	0	0	4.5	0			4.5
69	Ng, T. W. H. & Lam, S. S. K., & Feldman, D. C.	1	0	1	0	0	0	1	0.5	0	0	0	1	0	0	0	0	1	0	0	0	0	1	6.5	0			6.5
70	Nixon, A. E., Mazzola, J. J., Bauer, J., Krueger, J. R., & Spector, P. E.	1	1	1	0	0	0	1	1	0.5	1	1	0	0	0	0	0	1	0	0	0	0	1	9.5	0			9.5
71	O’Boyle, E. H., & Forsyth, D. R.	0	1	1	0	0	0	1	1	0.5	1	0	1	1	0.5	0	0	1	0	0	0	0	1	10	1		10
72	Oh, I., Guay, R. P., Kim, K., Harold, C. M., Lee, J., Heo, C., & Shin, K.	0	1	0	0	0	0	1	1	0	0	1	1	0	0	0	0	0	0.5	1	1	0	1	8.5	0			8.5
73	Park, T., & Shaw, J. D.	1	1	0	0	0	1	1	1	0.5	0	1	1	0	0	0	0	0	0	0	0	0	1	8.5	1		8.5
74	Paustian-Underdahl, S. C., Walker, L. S., & Woehr, D. J.	0	1	0	0	0	0	0	1	0.5	1	0	1	0	0	0	0	1	0.5	1	1	0	1	9	1		9
75	Podsakoff, N. P., Whiting, S. W., & Podsakoff, P. M.	0	0	0	0	0	0	1	1	0.5	0	1	0	0	0	0	0	1	0.5	1	1	0	1	8	1		8
76	Purva0va, R. K., & Muros, J. P.	0.5	0	0	0	0	1	1	1	0.5	0	0	0	1	0	0	0	1	0	0	0	0	1	7	0			7
77	Robbins, J. M., Ford, M. T., & Tetrick, L. E.	1	0	0	0	0	1	1	1	0	1	0	0	0	1	0	0	1	1	1	1	0	1	11	1		11
78	Robertson, I. T., Cooper, C. L., Sarkar, M., & Curran, T.	0	1	1	0	0	0	1	1	1	0	0	1	1	1	0	0	1	0.5	0	1	1	0	11.5	0			11.5
79	Rockstuhl, T., Dulebohn, J. H., Ang, S., & Shore, L. M.	0	0	0	0	0	0.5	1	1	0	0	1	1	0	0	0	0	1	0.5	1	1	0	1	9	1		9
80	Rupp, D. E., Shao, R., Jones, K. S., & Liao, H.	1	0	0	0	0	1	1	1	1	0	0	0	0	0	0	0	0	1	1	1	0	1	9	0			9
81	Salgado, J. F., & Táuriz, G.	0.5	0	0	0	0	0.5	1	1	0.5	0	1	1	0	0	0	0	1	0.5	1	1	0	1	10	0			10
82	Seibert, S. E., Wang, G., & Courtright, S. H.	0.5	1	1	0	0	0	1	1	0.5	1	0	0	0	1	0	0	1	0.5	1	1	0	1	11.5	1		11.5
83	Sin, H., Nahrgang, J. D., & Morgeson, F. P.	0.5	1	0	0	0	1	1	1	0.5	0	1	0	0	0	0	0	0	0	0	0	0	1	7	1		7
84	Sitzmann, T., & Yeo, G.	0	1	1	0	0	1	1	0	0	0	1	1	0	0	0	0	1	0.5	1	1	0	1	10.5	0			10.5
85	Stajkovic, A. D., Lee, D., Greenwald, J. M., & Raffiee, J.	0	0	0	0	0	1	1	1	1	0	0	0	1	0	0	0	1	0	0	0	0	1	7	0			7
86	Swider, B. W., & Zimmerman, R. D.	0	0	1	0	0	0.5	1	0	1	0	0	0	0	0	0	0	0	0.5	1	1	0	1	7	0			7
87	Swider, B. W., Zimmerman, R. D., Charlier, S. D., & Pierotti, A. J.	0.5	0	0	0	0	0.5	1	1	0	0	0	1	0	0	0	0	0	0.5	1	1	0	1	7.5	0			7.5
88	Taylor, P. J., Russ-Eft, D. F., & Taylor, H.	1	1	1	0	0	0	1	0	0	0	1	1	0	0	0	0	1	0.5	1	1	0	1	10.5	1		10.5
89	Thomas, J. P., Whitman, D. S., & Viswesvaran, C.	0.5	0	0	0	0	0	1	0	0	0	1	0	0	0	0	0	1	0	0	0	0	1	4.5	0			4.5
90	Triana, M. C., Jayasinghe, M., & Pieper, J. R.	0	0	0	1	0	1	1	1	0.5	0	1	1	0	1	0	0	1	0.5	1	1	0	1	12	0			12
91	Van Dijk, H., Van Engen, M. L., & Van Knippenberg, D.	1	0	0	0	0	1	1	1	0	0	1	0	0	0	0	0	1	1	1	1	0	1	10	0			10
92	Van iddekinge, C. H., Roth, P. L., Raymark, P. H., & Odle-Dusseau, H. N.	0.5	0	1	0	0	0.5	1	1	0	0	1	1	0	0	0	0	1	1	1	1	0	1	11	1		11
93	Wang, G., Holmes, R. M., Oh, I., & Zhu, W.	1	0	0	0	0	0	1	1	0.5	0	0	0	1	0	0	0	0	0.5	1	1	0	1	8	0			8
94	Whitman, D. S., Caleo, S., Carpenter, N. C., Horner, M. T., & Bernerth, J. B.	1	1	0	0	0	1	1	1	0.5	0	0	1	0	0	0	0	0	0.5	1	1	0	1	10	1		10
95	Wilkin, C. L.	0.5	0	0	0	0	1	1	1	0.5	1	0	1	0	0	0	0	1	0.5	1	1	0	1	10.5	0			10.5
96	Alarcon, G. M.	0	1	1	0	0	1	1	1	1	0	0	1	0	0	0	0	0	0	0	0	0	1	8	0			8
97	Allen, T. D., Johnson, R. C., Kiburz, K. M., & Shockley, K. M.	1	0	0	0	0	1	1	1	0	0	1	0	0	0	0	0	0	0.5	0	1	0	1	7.5	0			7.5
98	Amstad, F. T., Meier, L. L., Fasel, U., Elfering, A., & Semmer, N. K.	0.5	0	0	1	0	1	1	1	0	0	0	1	1	0	0	0	1	0	1	0	0	1	9.5	1		9.5
99	Barrick, M. R., Shaffer, J. A., & DeGrassi, S. W.	1	0	1	0	0	1	1	1	1	0	0	1	0	1	0	0	0	0.5	1	1	0	1	11.5	1		11.5
100	Berry, C. M., Carpenter, N. C., & Barratt, C. L.	1	0	0	0	0	1	1	1	0.5	0	1	1	0	0	0	0	1	0.5	1	0	0	1	10	1		10
101	Berry, C. M., Lelchook, A. M., & Clark, M. A.	0	0	0	0	0	1	1	0	0.5	0	1	1	0	0	0	0	1	1	0	1	0	1	8.5	0			8.5
102	Beus, J. M., Payne, S. C., Bergman, M. E., & Arthur, W.	0	0	0	0	0	0.5	1	1	0.5	1	1	0	0	0	0	0	1	0.5	1	1	0	1	9.5	1		9.5
103	Boer, D., Deingert, A., Homan, A. C., & Voelpel, S. C.	0.5	0	0	0	0	0.5	1	1	1	1	1	0	0	0	0	0	1	0.5	1	1	0	1	10.5	0			10.5
104	Bowling, N. A., Khazon, S., Meyer, R. D., & Burrus, C. J.	0	1	1	0	0	1	1	1	1	0	0	1	0	0	0	0	1	0.5	1	1	0	1	11.5	0			11.5
105	Bowling, N. A., Eschleman, K. J., Wang, Q., Kirkendall, C., & Alarcon, G.	0	0	0	0	0	0	1	1	0	0	0	0	0	0	0	0	0	0	0	0	0	1	3	0			3
106	Burke, M. J., Salvador, R. O., Smith-Crowe, K., & Chan-Serafin, S.	1	1	1	0	0	1	1	1	1	0	0	1	0	0	0	0	0	0.5	1	1	0	1	11.5	1		11.5
107	Byron, K., Khazanchi, S., Nazarian, D.	0	0	1	0.5	0	1	1	1	0	0	1	1	1	0	0	0	1	0	0	0	0	1	9.5	1		9.5
108	Cellar, D. F., Stuhlmacher, A. F., Young, S. K., Fisher, D. M., Adair, C. K., Haynes, S., et al.	0.5	1	0	0	0	1	1	1	0.5	0	1	1	1	0	0	0	1	1	0	1	0	0	11	0			11
109	Chiaburu, D. S., Peng, A. C., Oh, I., Banks, G. C., & Lomeli, L. C.	0	1	0	0	0	0	1	1	0.5	0	0	1	0	0	0	0	0	0.5	1	1	0	1	8	0			8
110	Christian, M. S., Edwards, B. D., & Bradley, J. C.	1	0	0	0	0	0.5	1	0	0.5	0	1	1	0	0	0	0	1	0.5	1	1	0	1	9.5	0			9.5
111	Clarke, S.	1	0	0	0	0	1	1	1	0.5	0	0	1	0	0	0	0	0	0.5	1	1	0	1	9	1		9
112	Clarke, S.	1	0	0	0	0	0.5	1	1	1	0	0	0	0	0	0	0	0	0.5	1	0	0	1	7	0			7
113	Costanza, D. P., Badger, J. M., Fraser, R. L., Severt, J. B., & Gade, P. A.	0	0	0	0	0	1	1	1	0.5	1	1	0	0	1	1	0.5	1	0.5	0	0	0	1	10.5	0			10.5
114	Crawford, E. R., LePine, J. A., & Rich, B. L.	1	0	0	0	0	0	1	1	0.5	0	1	1	0	0	0	0	1	0.5	1	1	0	1	10	1		10
115	Davis, M. A.	0	0	1	0	0	1	1	1	0.5	0	1	1	0	0	0	0	1	0.5	1	1	0	1	11	0			11
116	DeChurch, L. A., Mesmer-Magnus, J. R., & Doty, D.	1	0	0	0	0	0	1	1	0	0	0	1	0	0	0	0	0	0.5	1	1	0	1	7.5	1		7.5
117	De Wit, F. R. C., Greer, L. L., & Jehn, K. A.	0	0	0	0	0	1	1	1	1	1	1	1	0	0	0	0	1	0.5	1	1	0	1	11.5	1		11.5
118	Eatough, E. M., Chang, C., Miloslavic, S. A., & Johnson, R. E.	0	1	0	0	1	0	1	1	0.5	1	1	1	1	0	0	0	1	1	1	1	0	0	12.5	1		12.5
119	Ford, M. T., Cerasoli, C. P., Higgins, J. A., & Decesare, A. L. (2011).	0.5	0	1	0	0	0	1	1	0.5	1	1	0	0	1	0	0	1	0.5	1	0	0	1	10.5	0			10.5
120	Freling, T. H., Vincent, L. H., & Henard, D. H.	0.5	0	1	0	0	1	0	0	0.5	1	0	1	0	0	0	0	1	0.5	1	1	0	1	9.5	0			9.5
																							Average:	9.00833			9.53125	8.65972

## Sheet: Inter-coder agreement
Compliance with the items in the coding scheme based on MARS
ID	Author(s)	1	2	3	4	5	6	7	8	9	10a	10b	10c	11	12a	12b	12c	13	14	15	16	17	18
1	Alarcon, G., Eschleman, K. J., & Bowling, N. A.	Partial	No	No	No	No	No	Yes	Yes	Partial	No	No	Yes	No	No	No	No	No	No	No	No	No	Yes
9	Bouckenooghe, D., Schwarz, G. M., & Minbashian, A.	No	No	No	No	No	No	Yes	Yes	Partial	No	No	Yes	No	Yes	No	No	No	Partial	Yes	Yes	No	Yes
20	Courtright, S. H., McCormick, Postlethwaite, B. E., Reeves, C. J., & Mount, M. K.	Partial	Yes	No	No	No	Yes	Yes	Yes	No	No	No	Yes	No	No	No	No	Yes	Partial	Yes	Yes	No	Yes
24	Earnest, D. R., Allen, D. G., & Landis, R. S.	Partial	No	Yes	No	No	Yes	Yes	Yes	No	No	Yes	Yes	No	No	No	No	Yes	Partial	Yes	Yes	No	Yes
33	Heavey, A. L., & Holwerda, J. A., & Hausknecht, J. P.	Yes	No	No	No	No	Yes	Yes	Yes	Partial	No	No	Yes	No	No	No	No	Yes	Partial	No	Yes	No	Yes
35	Hershcovis, M. S., & Barling, J.	Partial	No	No	No	No	No	Yes	Yes	Partial	Yes	Yes	Yes	No	No	No	No	Yes	No	No	No	No	Yes
39	Hülsheger, U. R., & Schewe, A. F.	Yes	No	Yes	No	No	Partial	Yes	Yes	Partial	Yes	Yes	No	Yes	No	No	No	Yes	Partial	Yes	No	No	Yes
47	Koch, A. J., & D’Mello, S. D.	Yes	Yes	Yes	Yes	Yes	Partial	Yes	Yes	No	No	No	Yes	Yes	Yes	Partial	Partial	No	Partial	Yes	Yes	No	Yes
56	Meyer, R. D., Dalal, R. S., & Bonaccio, S.	Partial	Yes	No	No	No	Yes	Yes	No	No	Yes	No	Yes	No	No	No	No	Yes	Partial	Yes	Yes	No	Yes
70	Nixon, A. E., Mazzola, J. J., Bauer, J., Krueger, J. R., & Spector, P. E.	Partial	Yes	Yes	No	No	No	Yes	Yes	Partial	Yes	Yes	No	No	No	No	No	Yes	No	No	No	No	Yes
81	Salgado, J. F., & Táuriz, G.	Partial	No	No	No	No	Partial	Yes	Yes	Partial	No	Yes	Yes	No	No	No	No	Yes	Partial	Yes	Yes	No	Yes
90	Triana, M. C., Jayasinghe, M., & Pieper, J. R.	No	No	No	Yes	No	Yes	Yes	Yes	Partial	No	Yes	Yes	No	Yes	No	No	Yes	Partial	Yes	Yes	No	Yes
95	Wilkin, C. L.	Partial	No	No	No	No	Yes	Yes	Yes	Partial	Yes	No	Yes	No	No	No	No	Yes	Partial	Yes	Yes	No	Yes
98	Amstad, F. T., Meier, L. L., Fasel, U., Elfering, A., & Semmer, N. K.	Partial	No	No	Yes	No	Yes	Yes	Yes	No	No	No	Yes	Yes	No	No	No	Yes	No	Yes	No	No	Yes
103	Boer, D., Deingert, A., Homan, A. C., & Voelpel, S. C.	Partial	No	No	No	No	Partial	Yes	Yes	Yes	Yes	Yes	No	No	No	No	No	Yes	Partial	Yes	Yes	No	Yes
111	Clarke, S.	Yes	No	No	No	No	Yes	Yes	Yes	Partial	No	No	Yes	No	No	No	No	No	Partial	Yes	Yes	No	Yes
114	Crawford, E. R., LePine, J. A., & Rich, B. L.	Yes	No	No	No	No	No	Yes	Yes	Partial	No	Yes	Yes	No	No	No	No	Yes	Partial	Yes	Yes	No	Yes
118	Eatough, E. M., Chang, C., Miloslavic, S. A., & Johnson, R. E.	No	Yes	No	No	Yes	No	Yes	Yes	Partial	Yes	Yes	Yes	Yes	No	No	No	Yes	Yes	Yes	Yes	No	No
120	Freling, T. H., Vincent, L. H., & Henard, D. H.	Partial	No	Yes	No	No	Yes	No	No	Partial	Yes	No	Yes	No	No	No	No	Yes	Partial	Yes	Yes	No	Yes
4	Banks, G. C., Batchelor, J. H., Seers, A., O’Boyle, E. H., Pollack, J. M., & Gower, K.	Yes	No	No	No	No	Partial	Yes	Yes	Partial	Yes	No	No	No	No	No	No	Yes	Partial	Yes	Yes	No	Yes
14	Carpeter, N. C., Berry, C. M., & Houston, L.	Yes	No	No	No	No	Yes	Yes	Yes	Partial	No	No	No	No	No	No	No	No	Partial	Yes	Partial	No	Yes
61	Munyon, T. P., Summers, J. K., Thompson, K. M., & Ferris, G. R.	No	No	No	No	No	No	Yes	Yes	Partial	No	Yes	Yes	No	No	No	No	Yes	Partial	Yes	Yes	No	Yes
75	Podsakoff, N. P., Whiting, S. W., & Podsakoff, P. M.	No	No	No	No	No	No	Yes	Yes	Partial	No	Yes	No	No	No	No	No	Yes	Partial	Yes	Yes	No	Yes
87	Swider, B. W., Zimmerman, R. D., Charlier, S. D., & Pierotti, A. J.	Partial	No	No	No	No	Partial	Yes	Yes	No	No	No	Yes	No	No	No	No	No	Partial	Yes	Yes	No	Yes
107	Byron, K., Khazanchi, S., Nazarian, D.	No	No	Yes	Partial	No	Yes	Yes	Yes	No	No	Yes	Yes	Yes	No	No	No	Yes	No	No	No	No	Yes
Results	Yes	7	5	6	3	2	11	24	23	1	9	12	19	5	3	0	0	19	1	20	18	0	24	212
	Partial	12	0	0	1	0	6	0	0	17	0	0	0	0	0	1	1	0	19	0	1	0	0	58
	No	6	20	19	21	23	8	1	2	7	16	13	6	20	22	24	24	6	5	5	6	25	1	280
																									550
1	Alarcon	Partial	No	No	No	No	No	Yes	Yes	Partial	No	No	Yes	No	No	No	No	No	No	No	No	No	Yes
9	Bouckenooghe, D., Schwarz, G. M., & Minbashian, A.	Yes	No	No	No	No	No	Yes	Yes	Partial	No	No	Yes	No	Yes	No	No	No	Partial	Yes	Yes	No	Yes
20	Courtright, S. H., McCormick, Postlethwaite, B. E., Reeves, C. J., & Mount, M. K.	Partial	Yes	No	No	No	Yes	Yes	Yes	No	No	No	Yes	No	No	No	No	No	Partial	Yes	Yes	No	Yes
24	Earnest	Partial	No	No	No	No	Yes	Yes	Yes	No	No	Yes	Yes	No	No	No	No	Yes	Partial	Yes	Yes	No	Yes
33	Heavey	Yes	No	No	Yes	No	Yes	Yes	Yes	Partial	No	No	Yes	No	No	No	No	Yes	Partial	No	Yes	No	Yes
35	Hershcovis	Yes	No	No	No	No	No	Yes	Yes	Partial	Yes	Yes	Yes	No	No	No	No	Yes	No	No	No	No	Yes
39	Hülsheger	Yes	No	Yes	No	No	Yes	Yes	Yes	Partial	Yes	Yes	No	Yes	No	No	No	Yes	Partial	Yes	No	No	Yes
47	Koch	Yes	Yes	Yes	Yes	Yes	Partial	Yes	Yes	No	No	No	Yes	Yes	Yes	Partial	Partial	No	Partial	Yes	Yes	No	Yes
56	Meyer	Partial	Yes	No	No	No	Yes	Yes	No	No	Yes	No	Yes	No	No	No	No	Yes	Partial	Yes	Yes	No	Yes
70	Nixon	Yes	No	Yes	No	No	No	Yes	Yes	Partial	Yes	Yes	No	No	No	No	No	Yes	No	No	No	No	Yes
81	Salgado	Partial	No	No	No	No	Partial	Yes	Yes	Partial	No	Yes	Yes	No	No	No	No	Yes	Partial	Yes	Yes	No	Yes
90	Triana	No	No	No	Yes	No	Yes	Yes	Yes	Partial	No	Yes	Yes	No	Yes	No	No	Yes	Partial	Yes	Yes	No	Yes
95	Wilkin	Partial	No	No	No	No	Yes	Yes	Yes	Partial	Yes	No	Yes	No	No	No	No	Yes	Partial	Yes	Yes	No	Yes
98	Amstad	Partial	No	No	Yes	No	Yes	Yes	Yes	No	No	No	Yes	Yes	No	No	No	Yes	No	Yes	No	No	Yes
103	Boer	Partial	No	No	No	No	Partial	Yes	Yes	Yes	Yes	Yes	No	No	No	No	No	Yes	Partial	Yes	Yes	No	Yes
111	Clarke	Yes	No	No	No	No	Yes	Yes	Yes	Partial	No	No	Yes	No	No	No	No	No	Partial	Yes	Yes	No	Yes
114	Crawford	Yes	No	No	No	No	Yes	Yes	Yes	Partial	No	Yes	Yes	No	No	No	No	Yes	Partial	Yes	Yes	No	Yes
118	Eatough	No	Yes	No	No	Yes	No	Yes	Yes	Partial	Yes	Yes	Yes	Yes	No	No	No	Yes	Yes	Yes	Yes	No	No
120	Freling	Partial	No	Yes	No	No	Yes	No	No	Partial	No	No	Yes	No	No	No	No	Yes	Partial	Yes	Yes	No	Yes
4	Banks	Yes	No	No	No	No	Partial	Yes	Yes	Partial	Yes	No	No	No	No	No	No	Yes	Partial	Yes	Yes	No	Yes
14	Carpeter	Yes	No	No	No	No	Yes	Yes	Yes	Partial	No	No	No	No	No	No	No	Yes	Partial	Yes	Partial	No	Yes
61	Munyon	No	No	No	No	No	No	Yes	Yes	Partial	No	Yes	Yes	No	No	No	No	Yes	Partial	Yes	Yes	No	Yes
75	Podsakoff	No	No	No	No	No	No	Yes	Yes	Partial	No	Yes	No	No	No	No	No	Yes	Partial	Yes	Yes	No	Yes
87	Swider	Partial	No	No	No	No	Partial	Yes	Yes	No	No	No	Yes	No	No	No	No	No	Partial	Yes	Yes	No	Yes
107	Byron	No	No	No	Partial	No	Yes	Yes	Yes	No	No	Yes	Yes	Yes	No	No	No	Yes	No	No	No	No	Yes
Results	Yes	10	4	4	4	2	13	24	23	1	8	12	19	5	3	0	0	19	1	20	18	0	24	214
	Partial	10	0	0	1	0	5	0	0	17	0	0	0	0	0	1	1	0	19	0	1	0	0	55
	No	5	21	21	20	23	7	1	2	7	17	13	6	20	22	24	24	6	5	5	6	25	1	281
																									550

## Sheet: Data
ID	Author ID	Publication year	APA	Reporting quality	Journal ID	Before/After new JIF	JIF year	JIF
1	1	2009	0	5	6	After (3rd issue of 2009)	JIF 2008	1.381
2	2	2015	0	9	4	After (October, volume 90)	JIF 2014	2.588
3	2	2012	0	7.5	4	Before (February, issue 1)	JIF 2010	2.604
4	3	2014	0	9.5	3	Before (February, issue 2)	JIF 2012	3.626
5	4	2016	0	12.5	9	Before (March, issue 1)	JIF 2014	2.075
6	5	2011	1	11	1	After (September, issue 5)	JIF 2010	3.977				Journals						Articles	Journal ID
7	6	2015	1	8	1	Before (March, issue 2)	JIF 2013	4.367
8	7	2011	0	6	4	After (October, issue 2)	JIF 2010	2.604				Journal of Applied Psychology						43	1
9	8	2014	0	8	8	After (October published online)	JIF 2013	2.463				Personnel Psychology						11	2
10	9	2015	0	4	6	Before (2nd issue)	JIF 2013	2.14				Journal of Organizational Behavior						12	3
11	9	2010	0	8	10	After (December, issue 4)	JIF 2009	1.205				Journal of Vocational Behavior						19	4
12	10	2011	0	6	4	Before (February, issue 1)	JIF 2009	1.835				Journal of Occupational Health Psychology						5	5
13	11	2013	1	13.5	1	Before (January, issue 1)	JIF 2011	4.308				Work & Stress						7	6
14	12	2014	0	8.5	3	Before (May, issue 4)	JIF 2012	3.626				Organizational Behavior and Human Decision Processes						5	7
15	13	2011	1	11	1	After (November, issue 6)	JIF 2010	3.977				European Journal of Work and Organizational Psychology						5	8
16	14	2009	1	9.5	1	After (September, issue 5)	JIF 2008	3.769				Journal of Business and Psychology						6	9
17	14	2011	0	10.5	2	Before (Spring, issue 1)	JIF 2009	4.264				Journal of Occupational and Organizational Psychology						7	10
18	15	2013	0	9.5	10	Before (March, issue 1)	JIF 2011	1.939
19	16	2013	1	8	1	Before (March, issue 2)	JIF 2011	4.308				1	2	3	4	5	6	7	9	10
20	17	2013	1	10	1	After (July, issue 4)	JIF 2012	4.758				Journal of Applied Psychology	Personnel Psychology	Journal of Organizational Behavior	Journal of Vocational Behavior	Journal of Occupational Health Psychology	Work & Stress	Organizational Behavior and Human Decision Processes	Journal of Business and Psychology	Journal of Occupational and Organizational Psychology
21	18	2011	1	7	1	Before (May, issue 3)	JIF 2009	3.84			2016	4.13	4.362	3.607	2.555	2.679	3.4	2.454	2.694	3.139
22	19	2010	1	11	1	Before (January, issue 1)	JIF 2008	3.769			2015	3.81	4.057	2.986	2.764	2	2.467	2.805	2.25	2.059
23	20	2014	0	6.5	6	Before (2nd issue)	JIF 2012	1.95			2014	4.799	4.49	3.038	2.588	2.458	2.386	2.201	2.075	1.667
24	21	2011	0	11	2	After (Winter, issue 4)	JIF 2010	3.367			2013	4.367	4.54	3.262	2.033	2.178	2.14	2.897	1.544	2.48
25	22	2011	0	6	9	After (December, issue 1)	JIF 2010	0.954			2012	4.758	3.702	3.626	2.36	2.786	1.95	2.816	1.737	2.419
26	23	2014	0	12	6	Before (1st issue)	JIF 2012	1.95			2011	4.308	2.926	3.854	2.82	2.069	3	3.129	1.25	1.939
27	24	2009	0	6.5	4	After (December, issue 3)	JIF 2008	2.214			2010	3.977	3.367	2.351	2.604	2.355	3.071	2.48	0.954	0.882
28	25	2014	0	8.5	4	Before (June, issue 3)	JIF 2012	2.36			2009	3.84	4.264	1.99	1.835	2.351	2.31	2.549	0.444	1.205
29	26	2014	1	8.5	1	After (November, issue 6)	JIF 2013	4.367			2008	3.769	3.222	2.441	2.214	1.914	1.381	2.74	0.414	1.361
30	27	2015	0	12	2	Before (Spring, issue 1)	JIF 2013	4.54			2007	3.047			2.148			1.847
31	28	2016	0	7	8	Before (January, published online)	JIF 2014	2.09
32	29	2011	1	10	1	After (July, issue 4)	JIF 2010	3.977			https://jcr-incites-thomsonreuters-com.proxy.library.uu.nl/JCRJournalProfileAction.action?pg=JRNLPROF&journalImpactFactor=3.4&year=2016&journalTitle=WORK%20AND%20STRESS&edition=SSCI&journal=WORK%20STRESS
33	30	2013	1	10	1	Before (May, issue 3)	JIF 2011	4.308
34	31	2010	1	7.5	1	After (September, issue 5)	JIF 2009	3.84
35	31	2010	0	8	3	Before (January, issue 1)	JIF 2008	2.441
36	32	2013	1	11	1	Before (March, issue 2)	JIF 2011	4.308
37	33	2015	0	7	9	After (December, issue 4)	JIF 2014	2.075
38	34	2009	1	8	1	After (September, issue 5)	JIF 2008	3.769
39	34	2011	1	11.5	5	After (July, issue 3)	JIF 2010	2.355
40	35	2012	1	10	1	After (September, issue 5)	JIF 2011	4.308
41	36	2015	1	7.5	5	Before (January, issue 1)	JIF 2013	2.178
42	37	2010	0	5	4	After (October, issue 2)	JIF 2009	1.835
43	38	2013	0	10.5	3	After (December, issue 8)	JIF 2011	3.854
44	39	2009	1	8	1	Before (January, issue 1)	JIF 2007	3.047
45	40	2009	1	8	1	Before (January, issue 1)	JIF 2007	3.047
46	41	2010	1	9.5	1	Before (January, issue 1)	JIF 2008	3.769
47	42	2015	1	15	1	Before (January, issue 1)	JIF 2013	4.367
48	43	2011	0	12.5	3	Before (February, issue 2)	JIF 2009	1.99
49	44	2011	0	10	2	Before (Summer, issue 2)	JIF 2009	4.264
50	45	2016	0	8.5	6	Before (1st issue)	JIF 2014	2.386
51	46	2013	1	9	5	Before (January, issue 1)	JIF 2011	2.069
52	47	2013	0	13	3	After (August, issue 6)	JIF 2012	3.626
53	48	2015	0	8.5	4	Before (June, volume 88)	JIF 2013	2.033
54	49	2015	1	5	1	Before (May, issue 3)	JIF 2013	4.367
55	50	2009	1	8.5	1	Before (March, issue 2)	JIF 2007	3.047
56	51	2009	0	10	3	After (november, issue 8)	JIF 2008	2.441
57	52	2011	0	9.5	4	After (August, issue 1)	JIF 2010	2.604
58	52	2009	0	9	4	Before (April, issue 2)	JIF 2007	2.148
59	53	2016	0	12	3	Before (January, issue 1)	JIF 2014	3.038
60	54	2015	0	12	8	After (November published online)	JIF 2014	2.09
61	55	2015	0	9	2	Before(Spring, issue 1)	JIF 2013	4.54
62	56	2015	1	4	1	Before (May, issue 3)	JIF 2013	4.367
63	56	2010	0	6.5	10	Before (March, issue 1)	JIF 2008	1.361
64	56	2012	0	9	3	Before (February, issue 2)	JIF 2010	2.351
65	56	2014	0	4	4	After (October, issue 2)	JIF 2013	2.033
66	56	2013	0	7.5	4	After (December, issue 3)	JIF 2012	2.36
67	56	2011	0	9	4	After (October, issue 2)	JIF 2010	2.604
68	56	2010	0	4.5	2	After(Autumn, issue 3)	JIF 2009	4.264
69	56	2016	0	6.5	4	Before (April)	JIF 2014	2.588
70	57	2011	0	9.5	6	Before (1st issue)	JIF 2009	2.31
71	58	2012	1	10	1	Before (May, issue 3)	JIF 2010	3.977
72	59	2014	0	8.5	2	Before (Spring, issue 1)	JIF 2012	3.702
73	60	2013	1	8.5	1	Before (March, issue 2)	JIF 2011	4.308
74	61	2014	1	9	1	After (November, issue 6)	JIF 2013	4.367
75	62	2009	1	8	1	Before (January, issue 1)	JIF 2007	3.047
76	63	2010	0	7	4	After (October, issue 2)	JIF 2009	1.835
77	64	2012	1	11	1	Before (March, issue 2)	JIF 2010	3.977
78	65	2015	0	11.5	10	After (september, issue 3)	JIF 2014	1.667
79	66	2012	1	9	1	After (November, issue 6)	JIF 2011	4.308
80	67	2014	0	9	7	Before (March, issue 2)	JIF 2012	2.816
81	68	2012	0	10	8	After (October published online)	JIF 2011	1.962
82	69	2011	1	11.5	1	After (September, issue 5)	JIF 2010	3.977
83	70	2009	1	7	1	After (July, issue 4)	JIF 2008	3.769
84	71	2013	0	10.5	2	After (Autumn, issue 3)	JIF 2012	3.702
85	72	2015	0	7	7	Before (May)	JIF 2013	2.897
86	73	2014	0	7	4	Before (June, issue 3)	JIF 2012	2.36
87	73	2015	0	7.5	4	Before (June)	JIF 2013	2.033
88	74	2009	1	10.5	1	Before (January, issue 1)	JIF 2007	3.047
89	75	2010	0	4.5	10	Before (June, issue 2)	JIF 2008	1.361
90	76	2015	0	12	3	Before (May, issue 4)	JIF 2013	3.262
91	77	2012	0	10	7	After (September, issue 1)	JIF 2011	3.129
92	78	2012	1	11	1	Before (May, issue 3)	JIF 2010	3.977
93	79	2016	0	8	2	Before(Spring, issue 1)	JIF 2014	4.49
94	80	2012	1	10	1	After (July, issue 4)	JIF 2011	4.308
95	81	2013	0	10.5	3	Before (January, issue 1)	JIF 2011	3.854
96	1	2011	0	8	4	After (October, issue 2)	JIF 2010	2.604
97	2	2013	0	7.5	2	Before(Summer, issue 2)	JIF 2011	2.926
98	82	2011	1	9.5	5	Before (April, issue 2)	JIF 2009	2.351
99	83	2009	1	11.5	1	After (November, issue 6)	JIF 2008	3.769
100	5	2012	1	10	1	Before (May, issue 3)	JIF 2010	3.977
101	5	2012	0	8.5	3	After (July, issue 5)	JIF 2011	3.854
102	6	2010	1	9.5	1	After (July, issue 4)	JIF 2009	3.84
103	84	2016	0	10.5	8	Before (April published online)	JIF 2014	2.09
104	9	2015	0	11.5	9	Before (March, issue 1)	JIF 2013	1.544
105	9	2010	0	3	10	After (September, issue 3)	JIF 2009	1.205
106	85	2011	1	11.5	1	Before (January, issue 1)	JIF 2009	3.84
107	86	2010	1	9.5	1	Before (January, issue 1)	JIF 2008	3.769
108	87	2011	0	11	9	After (December, issue 4)	JIF 2010	0.954
109	13	2013	0	8	4	After (October, issue 2)	JIF 2012	2.36
110	14	2010	0	9.5	2	Before (Spring, issue 1)	JIF 2008	3.222
111	15	2012	1	9	5	After (October, issue 4)	JIF 2011	2.069
112	15	2010	0	7	10	After (september, issue 3)	JIF 2009	1.205
113	88	2012	0	10.5	9	After (December, issue 4)	JIF 2011	1.25
114	89	2010	1	10	1	After (September, issue 5)	JIF 2009	3.84
115	90	2009	0	11	7	Before (January, issue 1)	JIF 2007	1.847
116	19	2013	1	7.5	1	After (July, issue 4)	JIF 2012	4.758
117	91	2012	1	11.5	1	Before (March, issue 2)	JIF 2010	3.977
118	92	2011	1	12.5	1	Before (May, issue 3)	JIF 2009	3.84
119	23	2011	0	10.5	6	After (3rd issue)	JIF 2010	3.071
120	93	2014	0	9.5	7	After (July, issue 2)	JIF 2013	2.897
